# Supplementary material for: Network meta-analysis in psychology and educational sciences: A systematic review of their characteristics
Source: Behav Res Methods. 2022 Jul 11;55(4):2093–108. doi: 10.3758/s13428-022-01905-5 (PMC10250269; doi:10.3758/s13428-022-01905-5)
Supplement: Supplementary file 1 — Supplementary file1 (XLSX 127 KB) [file 13428_2022_1905_MOESM1_ESM.xlsx]

## Sheet: Coding
Number	Number of NMA	Year	Author	Title	Country	Journal	Field	Outcome	Number of NMA (primary outcomes	N_Studies	N_Comparisons	N_Treatments	Type_of_Treatment	N_control	Type_of_control group	Chosen as reference	N_total_treatments	Total_sample	Geometry_network_Diveristy	Geometry_network_Co-ocurrence	Geo_Net_connectivity	Number of three-arm studies	Number of more than three-arm	Total of multi-arm	Effect size	Terminology	Word Transitivity	Defined (although no mentioned)?	How was transitivity assessed?	Was consistency assessed?	How many methods for inconsistenct?	Method_incos1	Method_incos2	Method_incos3	Are there inconsistent effects?	Strategies to deal with inconsistent effects	Method to derive indirect effects	Model (fixed- or random-)	Equal or different between-studies variance across compairson	Bayesian or Frequentist	Type of prior	N_Publication bias	Pub.Bias_1	Pub.Bias_2	Pub.Bias_3	Pub.Bias_4	Sensitivity analyses	Moderatos in NMA?	How many moderator variables
1	1	2020	Bartl, Blackshaw, Crossman, Allen, Sandrini	Systematic Review and Network Meta-Analysis of Anodal tDCS Effects on Verbal Episodic Memory	UK	Zeitschrift für Psychologie	Cognitive Psychology	Episodic memory retrieval	1	23	41	15	Place of stimulation	1	Sham condition	Sham condition	16	978	Diversity	co-ocurrence	Well-connected	4	2	6	Hedges g	Network meta-analysis	No	No	Not assessed	Yes	1	Node-splitting			No	Not applicable	meta-regression (netmeta)	random-effects	equal	Frequentist	Not applicable	0					No	No
2	1	2017	Belland, Walker, Nam Ju Kim	Bayesian Network Meta-Analysis to Synthesize the Influence of Contexts of Scaffolding Use on Cognitive Outcomes in STEM Education	USA	Review of Educational Research	Education	Level of education	5	Not reported	36	5	Educational level: collegue, middel level, primary etc.	1	Lecture control condition (no scaffolding)	Control condition: no scaffolding	6	Not reported	Star-shaped	Star-shaped	Star-shaped	Not applicable (star-shape network)	Not applicable (star-shape network)	Not applicable (star-shape network)	Hedges's change	Network meta-analysis	No	No	Not assessed	No	NA	NA			Inconsistency is not assesed	Not applicable	multivariate meta-regression	random-effects	equal	Bayesian	Noninformatives	1	Looking at outliers				Yes; Pairwise meta-analysis	No
2	2	2017	Belland, Walker, Nam Ju Kim	Bayesian Network Meta-Analysis to Synthesize the Influence of Contexts of Scaffolding Use on Cognitive Outcomes in STEM Education	USA	Review of Educational Research	Education	Education population	5	Not reported	57	6	Education population: traditional, high performing, underepresented..	1	Lecture control condition (no scaffolding)	Control condition: no scaffolding	7	Not reported	No diversity	co-ocurrence	Well-connected	Not reported	Not reported	Not reported	Hedges's change	Network meta-analysis	No	No	Not assessed	No	NA	NA			Inconsistency is not assesed	Not applicable	multivariate meta-regression	random-effects	equal	Bayesian	Noninformatives	1	Looking at outliers				Yes; Pairwise meta-analysis	No
2	3	2017	Belland, Walker, Nam Ju Kim	Bayesian Network Meta-Analysis to Synthesize the Influence of Contexts of Scaffolding Use on Cognitive Outcomes in STEM Education	USA	Review of Educational Research	Education	Problem-centered instructional models	5	Not reported	35	6	Problem-centered instructional models: design-based learning, problem-based learning etc.	1	Lecture control condition (no scaffolding)	Control condition: no scaffolding	7	Not reported	Star-shaped	Star-shaped	Star-shaped	Not applicable (star-shape network)	Not applicable (star-shape network)	Not applicable (star-shape network)	Hedges's change	Network meta-analysis	No	No	Not assessed	No	NA	NA			Inconsistency is not assesed	Not applicable	multivariate meta-regression	random-effects	equal	Bayesian	Noninformatives	1	Looking at outliers				Yes; Pairwise meta-analysis	No
2	4	2017	Belland, Walker, Nam Ju Kim	Bayesian Network Meta-Analysis to Synthesize the Influence of Contexts of Scaffolding Use on Cognitive Outcomes in STEM Education	USA	Review of Educational Research	Education	STEM disciplines	5	Not reported	36	4	Different STEM disciplines: engineering, science, technology…	1	Lecture control condition (no scaffolding)	Control condition: no scaffolding	5	Not reported	Star-shaped	Star-shaped	Star-shaped	Not applicable (star-shape network)	Not applicable (star-shape network)	Not applicable (star-shape network)	Hedges's change	Network meta-analysis	No	No	Not assessed	No	NA	NA			Inconsistency is not assesed	Not applicable	multivariate meta-regression	random-effects	equal	Bayesian	Noninformatives	1	Looking at outliers				Yes; Pairwise meta-analysis	No
2	5	2017	Belland, Walker, Nam Ju Kim	Bayesian Network Meta-Analysis to Synthesize the Influence of Contexts of Scaffolding Use on Cognitive Outcomes in STEM Education	USA	Review of Educational Research	Education	Type of assessment	5	Not reported	66	3	Scaffolding assessed at the concept, principles, and application levels,	1	Lecture control condition (no scaffolding)	Control condition: no scaffolding	4	Not reported	No diversity	co-ocurrence	Well-connected	Not reported	Not reported	Not reported	Hedges's change	Network meta-analysis	No	No	Not assessed	No	NA	NA			Inconsistency is not assesed	Not applicable	multivariate meta-regression	random-effects	equal	Bayesian	Noninformatives	1	Looking at outliers				Yes; Pairwise meta-analysis	No
3	1	2020	Benz, Knoope, Ballesio et al.	The efficacy of cognitive and behavior therapies for insomnia on daytime symptoms: A systematic review and network meta-analysis	Germany	Clinical Psychlogy Review	Clinical Psychology	Depression	9	59	83	11	Psychological and pharmacological treatments	6	Waitlist, TAU, psychological placebo.	Waitlist	17	9008	Diversity	no co-occurrence	Well-connected	Not reported	Not reported	Not reported	Cohen's d	Network meta-analysis	No	No, but when they find inconcistency, they mention that studies need to be homogeneous	Not assessed	Yes	2	Standard Q statistic	Net heat plots		Yes	Create homogeneous subgroups	meta-regression (netmeta)	random-effects	equal	Frequentist	Not applicable	0					Yes; Subgroup analyses for homogeneous groups	No
3	2	2020	Benz, Knoope, Ballesio et al.	The efficacy of cognitive and behavior therapies for insomnia on daytime symptoms: A systematic review and network meta-analysis	Germany	Clinical Psychlogy Review	Clinical Psychology	Anxiety	9	44	58	10	Psychological and pharmacological treatments	6	Waitlist, TAU, psychological placebo.	Waitlist	16	7305	Not reported	Not reported	Not reported	Not reported	Not reported	Not reported	Cohen's d	Network meta-analysis	No	No, but when they find inconcistency, they mention that studies need to be homogeneous	Not assessed	Yes	2	Standard Q statistic	Net heat plots		Yes	Create homogeneous subgroups	meta-regression (netmeta)	random-effects	equal	Frequentist	Not applicable	0					Yes; Subgroup analyses for homogeneous groups	No
3	3	2020	Benz, Knoope, Ballesio et al.	The efficacy of cognitive and behavior therapies for insomnia on daytime symptoms: A systematic review and network meta-analysis	Germany	Clinical Psychlogy Review	Clinical Psychology	Sleepiness	9	18	28	7	Psychological and pharmacological treatments	6	Waitlist, TAU, psychological placebo.	Waitlist	13	2193	Not reported	Not reported	Not reported	Not reported	Not reported	Not reported	Cohen's d	Network meta-analysis	No	No, but when they find inconcistency, they mention that studies need to be homogeneous	Not assessed	Yes	2	Standard Q statistic	Net heat plots		No	Not applicable	meta-regression (netmeta)	random-effects	equal	Frequentist	Not applicable	0					No	No
3	4	2020	Benz, Knoope, Ballesio et al.	The efficacy of cognitive and behavior therapies for insomnia on daytime symptoms: A systematic review and network meta-analysis	Germany	Clinical Psychlogy Review	Clinical Psychology	Fatigue	9	33	43	9	Psychological and pharmacological treatments	5	Waitlist, TAU, psychological placebo.	Waitlist	14	3736	Not reported	Not reported	Not reported	Not reported	Not reported	Not reported	Cohen's d	Network meta-analysis	No	No, but when they find inconcistency, they mention that studies need to be homogeneous	Not assessed	Yes	2	Standard Q statistic	Net heat plots		Yes	Create homogeneous subgroups	meta-regression (netmeta)	random-effects	equal	Frequentist	Not applicable	0					No	No
3	5	2020	Benz, Knoope, Ballesio et al.	The efficacy of cognitive and behavior therapies for insomnia on daytime symptoms: A systematic review and network meta-analysis	Germany	Clinical Psychlogy Review	Clinical Psychology	Quality of life	9	9	11	6	Psychological and pharmacological treatments	5	Waitlist, TAU, psychological placebo.	Waitlist	11	794	Not reported	Not reported	Not reported	Not reported	Not reported	Not reported	Cohen's d	Network meta-analysis	No	No, but when they find inconcistency, they mention that studies need to be homogeneous	Not assessed	Yes	2	Standard Q statistic	Net heat plots		No	Not applicable	meta-regression (netmeta)	random-effects	equal	Frequentist	Not applicable	0					No	No
3	6	2020	Benz, Knoope, Ballesio et al.	The efficacy of cognitive and behavior therapies for insomnia on daytime symptoms: A systematic review and network meta-analysis	Germany	Clinical Psychlogy Review	Clinical Psychology	Daytime and social functioning	9	20	30	11	Psychological and pharmacological treatments	7	Waitlist, TAU, psychological placebo.	Waitlist	18	4893	Not reported	Not reported	Not reported	Not reported	Not reported	Not reported	Cohen's d	Network meta-analysis	No	No, but when they find inconcistency, they mention that studies need to be homogeneous	Not assessed	Yes	2	Standard Q statistic	Net heat plots		No	Not applicable	meta-regression (netmeta)	random-effects	equal	Frequentist	Not applicable	0					No	No
3	7	2020	Benz, Knoope, Ballesio et al.	The efficacy of cognitive and behavior therapies for insomnia on daytime symptoms: A systematic review and network meta-analysis	Germany	Clinical Psychlogy Review	Clinical Psychology	Physical functioning	9	11	17	6	Psychological and pharmacological treatments	5	Waitlist, TAU, psychological placebo.	Waitlist	11	1156	Not reported	Not reported	Not reported	Not reported	Not reported	Not reported	Cohen's d	Network meta-analysis	No	No, but when they find inconcistency, they mention that studies need to be homogeneous	Not assessed	Yes	2	Standard Q statistic	Net heat plots		No	Not applicable	meta-regression (netmeta)	random-effects	equal	Frequentist	Not applicable	0					No	No
3	8	2020	Benz, Knoope, Ballesio et al.	The efficacy of cognitive and behavior therapies for insomnia on daytime symptoms: A systematic review and network meta-analysis	Germany	Clinical Psychlogy Review	Clinical Psychology	Mental state	9	23	33	8	Psychological and pharmacological treatments	5	Waitlist, TAU, psychological placebo.	Waitlist	13	4755	Not reported	Not reported	Not reported	Not reported	Not reported	Not reported	Cohen's d	Network meta-analysis	No	No, but when they find inconcistency, they mention that studies need to be homogeneous	Not assessed	Yes	2	Standard Q statistic	Net heat plots		Yes	Create homogeneous subgroups	meta-regression (netmeta)	random-effects	equal	Frequentist	Not applicable	0					No	No
3	9	2020	Benz, Knoope, Ballesio et al.	The efficacy of cognitive and behavior therapies for insomnia on daytime symptoms: A systematic review and network meta-analysis	Germany	Clinical Psychlogy Review	Clinical Psychology	Stress	9	6	8	6	Psychological and pharmacological treatments	1	Waitlist, TAU, psychological placebo.	Waitlist	7	585	Not reported	Not reported	Not reported	Not reported	Not reported	Not reported	Cohen's d	Network meta-analysis	No	No, but when they find inconcistency, they mention that studies need to be homogeneous	Not assessed	Yes	2	Standard Q statistic	Net heat plots		No	Not applicable	meta-regression (netmeta)	random-effects	equal	Frequentist	Not applicable	0					No	No
4	1	2018	Bighelli, Salanti, Huhn, et al.	Psychological interventions to reduce positive symptoms in schizophrenia: Systematic review and network meta‐analysis	Germany	World Psychiatry	Clinical Psychology	Positive symptoms squizophrenia	1	53	81	10	Psychological treatments	3	Waitlist, TAU, Inactive control	Inactive control	13	4068	Diversity	co-ocurrence	Well-connected	4	1	5	Cohen's d	Network meta-analysis	Yes	NA	1. Rigorous inclusion criteria from homogeneous studies; 2.Considering whether potential effect modifiers were similarly distributed across studies	Yes	2	Node-splitting	Design-by-treatment		No	Not applicable	meta-regression (netmeta)	random-effects	equal	Frequentist	Not applicable	2	Standard funnel plots	Comparison-adjusted funnel plots			Yes; Some studies were removed	No
5	1	2019	Caldwell, Davies, Hetrick et al.	School-based interventions to prevent anxiety and depression in children and young people: A systematic review and network meta-analysis	Germany	Lancent Psychiatry	Clinical Psychology	Anxiety	2	71	Not reported	9	Psychological and Psychosocial interventions	4	Waitlist, TAU, no intervention and attention controls	TAU	13	Not reported	Diversity	co-ocurrence	Well-connected	Not reported	Not reported	Not reported	Hedges g	Network meta-analysis	Yes	NA	1. Considering whether potential effect modifiers were similarly distributed across studies	Yes	1	Comparison of model fit of model assuming consistency and a model assuming inconsistency			Inconclusive	Create homogeneous subgroups	multivariate meta-regression	random-effects	equal	Bayesian	Vague priors	1	Comparison-adjusted funnel plots				Yes; Sensitivity analysis removing studies at high or unclear risk of bias	Yes	1
5	2	2019	Caldwell, Davies, Hetrick et al.	School-based interventions to prevent anxiety and depression in children and young people: A systematic review and network meta-analysis	Germany	Lancent Psychiatry	Clinical Psychology	Depression	2	86	Not reported	12	Psychological and Psychosocial interventions	4	Waitlist, TAU, no intervention and attention controls	TAU	16	Not reported	Diversity	co-ocurrence	Well-connected	Not reported	Not reported	Not reported	Hedges g	Network meta-analysis	Yes	NA	1. Considering whether potential effect modifiers were similarly distributed across studies	Yes	1	Comparison of model fit of model assuming consistency and a model assuming inconsistency			Inconclusive	Create homogeneous subgroups	multivariate meta-regression	random-effects	equal	Bayesian	Vague priors	1	Comparison-adjusted funnel plots				Yes; Sensitivity analysis removing studies at high or unclear risk of bias	Yes	1
6	1	2017	Cella, Preti, Edwards, Dow and Wykes	Cognitive remediation for negative symptoms of schizophrenia: A network meta-analysis	UK	Clinical Psychlogy Review	Clinical Psychology	Negative symptoms	1	44	45	1	Psychological treatments	2	TAU and TAU + active control	TAU	3	2511	No diversity	no co-occurrence	Well-connected	1	0	1	Hedges's change	Network meta-analysis	No	No	Not assessed	Yes	1	Standard Q statistic			No	Not applicable	multivariate meta-regression	fixed- and random effects	not reported	Frequentist	Not applicable	4	Egger regression test	Standard funnel plots	Fail Safe N	Trim and Fill	Yes; Sensitivity analysis removing studies at high or unclear risk of bias	No
7	1	2021	Chan, Stjepanovic, Lim et al.	A systematic review of randomized controlled trials and network meta-analysis of e-cigarettes for smoking cessation	Australia	Addictive Behaviors	Clinical Psychology	Quit from smoking	1	16	20	2	Quit smoking treatment: E-cigarrete or nico replacement therapy	1	Control group	Control group	3	11762	No diversity	no co-occurrence	Well-connected	2	0	2	Relative risk	Network meta-analysis	No	No	Not assessed	Yes	2	Q statistic descomposition (Schwarzer et al., 2015)	Node-splitting		No	Not applicable	meta-regression (netmeta)	random-effects	equal	Frequentist	Not applicable	2	Egger regression test	Comparison-adjusted funnel plots			Yes; Sensitivity analysis removing studies at high or unclear risk of bias	No
8	1	2017	Chartterton, Stockings, Berk, et all.	Psychosocial therapies for the adjunctive treatment of bipolar disorder in adults:Network meta-analysis	Australia	The British Journal of Psychiatry	Clinical Psychology	Depressive or manic relapse	5	24	Not reported	5	Psychosocial interventions	2	TAU and attention control	TAU	7	Not reported	Diversity	co-ocurrence	Well-connected	Not reported	Not reported	Not reported	Relative risk	Network meta-analysis	Yes	NA	1. Wrongly assessed by assesing consistency	Yes	1	H statistic (Barendregt, 2016). Describes the relative excess in heterogeneity over its degrees of freedom			No	Not applicable	not reported	inverse-variance heterogeneity model	not reported	Frequentist	Not applicable	0					No	No
8	2	2017	Chartterton, Stockings, Berk, et all.	Psychosocial therapies for the adjunctive treatment of bipolar disorder in adults:Network meta-analysis	Australia	The British Journal of Psychiatry	Clinical Psychology	Depression	5	25	Not reported	5	Psychosocial interventions	1	TAU	TAU	6	Not reported	Diversity	co-ocurrence	Well-connected	Not reported	Not reported	Not reported	Hedges g	Network meta-analysis	Yes	NA	1. Wrongly assessed by assesing consistency	Yes	1	H statistic (Barendregt, 2016). Describes the relative excess in heterogeneity over its degrees of freedom			No	Not applicable	not reported	inverse-variance heterogeneity model	not reported	Frequentist	Not applicable	0					No	No
8	3	2017	Chartterton, Stockings, Berk, et all.	Psychosocial therapies for the adjunctive treatment of bipolar disorder in adults:Network meta-analysis	Australia	The British Journal of Psychiatry	Clinical Psychology	Mania	5	18	Not reported	5	Psychosocial interventions	1	TAU	TAU	6	Not reported	Diversity	co-ocurrence	Not well-connected	Not reported	Not reported	Not reported	Hedges g	Network meta-analysis	Yes	NA	1. Wrongly assessed by assesing consistency	Yes	1	H statistic (Barendregt, 2016). Describes the relative excess in heterogeneity over its degrees of freedom			No	Not applicable	not reported	inverse-variance heterogeneity model	not reported	Frequentist	Not applicable	0					No	No
8	4	2017	Chartterton, Stockings, Berk, et all.	Psychosocial therapies for the adjunctive treatment of bipolar disorder in adults:Network meta-analysis	Australia	The British Journal of Psychiatry	Clinical Psychology	GAF	5	14	Not reported	5	Psychosocial interventions	1	TAU	TAU	6	Not reported	No diversity	co-ocurrence	Not well-connected	Not reported	Not reported	Not reported	Hedges g	Network meta-analysis	Yes	NA	1. Wrongly assessed by assesing consistency	Yes	1	H statistic (Barendregt, 2016). Describes the relative excess in heterogeneity over its degrees of freedom			No	Not applicable	not reported	inverse-variance heterogeneity model	not reported	Frequentist	Not applicable	0					No	No
8	5	2017	Chartterton, Stockings, Berk, et all.	Psychosocial therapies for the adjunctive treatment of bipolar disorder in adults:Network meta-analysis	Australia	The British Journal of Psychiatry	Clinical Psychology	medication adherence	5	11	Not reported	5	Psychosocial interventions	2	TAU and attention control	TAU	7	Not reported	Diversity	no co-occurrence	Not well-connected	Not reported	Not reported	Not reported	Relative risk	Network meta-analysis	Yes	NA	1. Wrongly assessed by assesing consistency	Yes	1	H statistic (Barendregt, 2016). Describes the relative excess in heterogeneity over its degrees of freedom			No	Not applicable	not reported	inverse-variance heterogeneity model	not reported	Frequentist	Not applicable	0					No	No
9	1	2019	Chen and Shan	Pharmacological and psychological interventions for generalized anxiety disorder in adults: A network meta-analysis	Taiwan	Journal of Psychiatric Research	Clinical Psychology	Generalized anxiety symptoms	1	91	Not reported	18	Pharmacological and psychological treatments	3	Pharmacological placebo, psychological placebo and waitlist	Placebo	21	14812	Diversity	co-ocurrence	Well-connected	Not reported	Not reported	Not reported	Cohen's d	Network meta-analysis	No	No	Not assessed	Yes	3	Node-splitting	Design-by-treatment	Loop inconsistency	No	Not applicable	not reported	random-effects	equal	Frequentist and Bayesian		2	Egger regression test	Funnel plot test			No	No
10	1	2019	Cuijpers, Noma, Karyotaki, Cipriani, Furukawa	Effectiveness and Acceptability of Cognitive Behavior Therapy Delivery Formats in Adults With Depression A Network Meta-analysis	Netherlands	JAMA Psychiatry	Clinical Psychology	Depression	2	155	183	5	CBT treatments delievered in 5 different ways	3	Waitlist, TAU, Placebo	TAU	8	15191	Diversity	co-ocurrence	Well-connected	9	2	11	Cohen's d	Network meta-analysis	Yes	NA	1. Considering whether potential effect modifiers were similarly distributed across studies	Yes	2	Loop inconsistency	Design-by-treatment		No	Not applicable	multivariate meta-regression	random-effects	not reported	Frequentist	Not applicable	2	Egger regression test	Standard funnel plots			Yes; Sensitivity analysis removing studies at high or unclear risk of bias	Yes	6
10	2	2019	Cuijpers, Noma, Karyotaki, Cipriani, Furukawa	Effectiveness and Acceptability of Cognitive Behavior Therapy Delivery Formats in Adults With Depression A Network Meta-analysis	Netherlands	JAMA Psychiatry	Clinical Psychology	Acceptability	2	155	183	5	CBT treatments delievered in 5 different ways	3	Waitlist, TAU, Placebo	TAU	8	15191	Diversity	co-ocurrence	Well-connected	9	2	11	Relative risk	Network meta-analysis	Yes	NA	1. Considering whether potential effect modifiers were similarly distributed across studies	Yes	2	Loop inconsistency	Design-by-treatment		No	Not applicable	multivariate meta-regression	random-effects	not reported	Frequentist	Not applicable	2	Egger regression test	Standard funnel plots			Yes; Sensitivity analysis removing studies at high or unclear risk of bias	No
11	1	2020	Cuijpers, Noma, Karyotaki, Cipriani, Furukawa	A network meta-analysis of the effects of psychotherapies, pharmacotherapies and their combination in the treatment of adult depression	Netherlands	World Psychiatry	Clinical Psychology	Response	1	101	182	4	Pharmacological and Psychological treatments	1	Placebo	Placebo	5	11910	No diversity	co-ocurrence	Well-connected	23	7	30	Relative risk	Network meta-analysis	Yes	NA	1. Creating several subgroups of homogeneous studies	Yes	2	Loop inconsistency	Design-by-treatment		No	Not applicable	multivariate meta-regression	random-effects	not reported	Frequentist	Not applicable	1	Egger regression test				Yes; Subgroup analyses	Yes	Unclear
12	1	2019	Das, Roy, Schwarzer et al.	Comparison of treatment options for depression in heart failure: A network meta-analysis	USA	Journal of Psychiatric Research	Clinical Psychology	Change in depression	1	21	23	3	Pharmacologial, psychological and exercise treatment	1	Control & TAU (together)	Control & TAU (together)	4	4563	No diversity	co-ocurrence	Not well-connected	1	0	1	Cohen's d	Network meta-analysis	No	No, but they mention that studies have to be homogeneous for inconsistency	1. Creating several subgroups of homogeneous studies	Yes	1	I2 (Baujat et al., 2002)			Yes	Subgroup analyses	meta-regression (netmeta)	random-effects	equal	Frequentist	Not applicable	2	Comparison-adjusted funnel plots	Begg's rank correlation test			No	No
13	1	2018	Davies, Cipriani, Ioannidis et al.	Lack of evidence to favor specific preventive interventions in psychosis: a network meta-analysis	UK	World Psychiatry	Clinical Psychology	Transition to psychosis	1	16	20	10	Pharmacological, psychological treatments and combination	1	Needs based intervention	Needs based intervention	11	2035	Diversity	co-ocurrence	Not well-connected	2	0	2	Odds ratio	Network meta-analysis	Yes	NA	1. Considering whether potential effect modifiers were similarly distributed across studies	Yes	2	Loop inconsistency	Design-by-treatment		No	Not applicable	multivariate meta-regression	not reported	equal	Frequentist	Not applicable	1	Comparison-adjusted funnel plots				Yes; Analyzing separately low risk sudies, only published studies, specifying different nodes…	No
14	1	2019	Khoo, Small, Cheng et al.	Comparative evaluation of group-based mindfulness based stress reduction and cognitive behavioural therapy for the treatment and management of chronic pain: A systematic review and network metaanalysis	Canada	Evidence Based metal health	Clinical Psychology	Physical functioning	3	17	19	2	Psychological treatments	1	Control group	Control group	3	1320	No diversity	co-ocurrence	Well-connected	1	0	1	Hedges's change	Network meta-analysis	No	No	Not assessed	Yes	1	Comparison of model fit of model assuming consistency and a model assuming inconsistency			No	Not applicable	multivariate meta-regression	random-effects	not reported	Bayesian	Not reported	1	Comparison-adjusted funnel plots				Yes; Authors propose another NMA with more types of control groups	No
14	2	2019	Khoo, Small, Cheng et al.	Comparative evaluation of group-based mindfulness based stress reduction and cognitive behavioural therapy for the treatment and management of chronic pain: A systematic review and network metaanalysis	Canada	Evidence Based metal health	Clinical Psychology	Pain Intensity	3	19	21	2	Psychological treatments	1	Control group	Control group	3	1364	No diversity	co-ocurrence	Well-connected	1	0	1	Hedges's change	Network meta-analysis	No	No	Not assessed	Yes	1	Comparison of model fit of model assuming consistency and a model assuming inconsistency			No	Not applicable	multivariate meta-regression	random-effects	not reported	Bayesian	Not reported	1	Comparison-adjusted funnel plots				Yes; Authors propose another NMA with more types of control groups	No
14	3	2019	Khoo, Small, Cheng et al.	Comparative evaluation of group-based mindfulness based stress reduction and cognitive behavioural therapy for the treatment and management of chronic pain: A systematic review and network metaanalysis	Canada	Evidence Based metal health	Clinical Psychology	Depression	3	16	18	2	Psychological treatments	1	Control group	Control group	3	1306	No diversity	co-ocurrence	Well-connected	1	0	1	Hedges's change	Network meta-analysis	No	No	Not assessed	Yes	1	Comparison of model fit of model assuming consistency and a model assuming inconsistency			No	Not applicable	multivariate meta-regression	random-effects	not reported	Bayesian	Not reported	1	Comparison-adjusted funnel plots				Yes; Authors propose another NMA with more types of control groups	No
15	1	2020	Fodor, Georgescu, et al.	Efficacy of cognitive bias modification interventions in anxiety and depressive disorders: a systematic review and network meta-analysis	Italy	Lancet Psychiatry	Clinical Psychology	Depression	2	20	24	3	Cognitive training	2	Sham and Waitlist	Waitlist	5	1116	No diversity	co-ocurrence	Well-connected	2	0	2	Cohen's d	Network meta-analysis	Yes	NA	1. Considering whether potential effect modifiers were similarly distributed across studies	Yes	3	Design-by-treatment	Loop inconsistency	Node-splitting	Yes	Through multivariate meta-regression	multivariate meta-regression	random-effects	not reported	Frequentist	Not applicable	2	Egger regression test	Comparison-adjusted funnel plots			Yes; Subgroup analyses	Yes	2
15	2	2020	Fodor, Georgescu, et al.	Efficacy of cognitive bias modification interventions in anxiety and depressive disorders: a systematic review and network meta-analysis	Italy	Lancet Psychiatry	Clinical Psychology	Anxiety	2	65	86	6	Cognitive training	2	Sham and Waitlist	Waitlist	8	3897	No diversity	co-ocurrence	Not well-connected	6	1	7	Cohen's d	Network meta-analysis	Yes	NA	1. Considering whether potential effect modifiers were similarly distributed across studies	Yes	3	Design-by-treatment	Loop inconsistency	Node-splitting	No	Not applicable	multivariate meta-regression	random-effects	not reported	Frequentist	Not applicable	2	Egger regression test	Comparison-adjusted funnel plots			Yes; Subgroup analyses	Yes	2
16	1	2014	Gerger, Munder, Gemperli et al.	Integrating fragmented evidence by network meta-analysis: relative effectiveness of psychological interventions for adults with post-traumatic stress disorder	Switzerland	Psychological Medicine	Clinical Psychology	Severity of PTSD symptoms	1	66	100	5	Psychological treatments	3	Waitlist, stress management and supportive therapy	Waitlist	8	4190	Diversity	no co-occurrence	Well-connected	12	2	14	Cohen's d	Network meta-analysis	No	No	Not assessed	Yes	1	Node-splitting			No	Not applicable	multivariate meta-regression	random-effects	not reported	Bayesian	Not reported	2	Egger regression test	Contour-enhanced funnel plots			Yes; Subgroup analyses	Yes, and also subgroup analyses	4
17	1	2021	Glanaghy, Turner, Davis, et al	A network meta-analysis of psychological interventions for schizophrenia and psychosis: Impact on symptoms	UK	Schizophrenia Research	Clinical Psychology	Improvement of symptoms	1	90	109	17	Psychological therapies (individual and combination)	7	TAU (3 groups, SC Supportive counseling, BF Befriending, OT Occupational Therapy)	TAU	24	8440	Diversity	co-ocurrence	Well-connected	7	1	8	Cohen's d	Network meta-analysis	Yes	NA	1. Rigorous inclusion criteria from homogeneous studies	Yes	3	Comparison of model fit of model assuming consistency and a model assuming inconsistency	Loop inconsistency	Visual inspecition of diamond plot	No	Not applicable	multivariate meta-regression	random-effects	not reported	Frequentist	Not applicable	0					Yes; Sensitivity analysis removing studies at high or unclear risk of bias	No
18	1	2019	Hennessy, Tanner-Smith, Mavridis, Grant	Comparative Effectiveness of Brief Alcohol Interventions for College Students: Results from a Network Meta-Analysis	USA	Prevention Science	Clinical Psychology	Frequency of heavy use	3	21	25	6	Psychological interventions	2	Control group	Control group	8	7505	Diversity	co-ocurrence	Well-connected	2	0	2	Cohen's d	Network meta-analysis	Yes	NA	1. Considering whether potential effect modifiers were similarly distributed across studies	Yes	3	Comparison of model fit of model assuming consistency and a model assuming inconsistency	Loop inconsistency	Node-splitting	No	Not applicable	multivariate meta-regression	random-effects	not reported	Frequentist	Not applicable	1	Contour-enhanced funnel plots				Leaving one out analysis (fitting the NMA, but leaving out each time 1 study)	No
18	2	2019	Hennessy, Tanner-Smith, Mavridis, Grant	Comparative Effectiveness of Brief Alcohol Interventions for College Students: Results from a Network Meta-Analysis	USA	Prevention Science	Clinical Psychology	Quantity	3	37	43	7	Psychological interventions	2	Control group	Control group	9	7632	Diversity	co-ocurrence	Well-connected	3	0	3	Cohen's d	Network meta-analysis	Yes	NA	1. Considering whether potential effect modifiers were similarly distributed across studies	Yes	3	Comparison of model fit of model assuming consistency and a model assuming inconsistency	Loop inconsistency	Node-splitting	No	Not applicable	multivariate meta-regression	random-effects	not reported	Frequentist	Not applicable	1	Contour-enhanced funnel plots				Leaving one out analysis (fitting the NMA, but leaving out each time 1 study)	No
18	3	2019	Hennessy, Tanner-Smith, Mavridis, Grant	Comparative Effectiveness of Brief Alcohol Interventions for College Students: Results from a Network Meta-Analysis	USA	Prevention Science	Clinical Psychology	Quantity during peak	3	18	21	6	Psychological interventions	2	Control group	Control group	8	3495	Diversity	co-ocurrence	Not well-connected	1	0	1	Cohen's d	Network meta-analysis	Yes	NA	1. Considering whether potential effect modifiers were similarly distributed across studies	Yes	3	Comparison of model fit of model assuming consistency and a model assuming inconsistency	Loop inconsistency	Node-splitting	No	Not applicable	multivariate meta-regression	random-effects	not reported	Frequentist	Not applicable	1	Contour-enhanced funnel plots				Leaving one out analysis (fitting the NMA, but leaving out each time 1 study)	No
19	1	2014	Honyashiki et al	Specificity of CBT for Depression: A Contribution from Multiple Treatments Meta-analyses	Japan	Cognitive Therapy and Research	Clinical Psychology	Propotion of patient who showed a reduction of at least 50% from the baseline score on the Hamilton Scale	1	18	20	1	CBT	2	Psychological placebo and No Treatment	No Treatment	3	1153	No diversity	co-ocurrence	Well-connected	1	0	1	Odds ratio	Multiple Treatments Meta-Analyses	No	Yes "In the first instance, one should ensure that the subsets of trials forming the network are similar in factors which could modify the treatment effect	Not assessed	Yes	1	Comparison of model fit of model assuming consistency and a model assuming inconsistency			No	Not applicable	not reported	random-effects	not reported	Bayesian	Not reported	2	Comparison-adjusted funnel plots	Egger regression test			Yes; Sensitivity analysis removing studies at high or unclear risk of bias	Yes	4
20	1	2014	Kriston, von Wolff	Efficacy and acceptability of acute treatments for persistent depressive disorder: A network meta-analysis	Germany	Depression and anxiety	Clinical Psychology	Efficacy: Proportion of patients who responded to allocated treatment	2	15	37	10	Psychological treatments and Psychological + Pharmacological	2	Placebo and TAU (TAU=medication alone)	TAU	4	2657	Diversity	co-ocurrence	Well-connected	6	2	8	Odds ratio	Network meta-analysis	No	No	1. Creating several subgroups of homogeneous studies	Yes	2	Comparison of model fit of model assuming consistency and a model assuming inconsistency	Node-splitting		Yes	Found the conflicting study, and then we explicitly modeled this conflict by splitting the node for this treatment and estimated two distinct effects for the two trials (DIC difference between random and fixed effects models for the split model was 0.4). Also, moderator analysis	not reported	random-effects	not reported	Bayesian	Noninformatives	1	Fail-Safe number				No	Yes	7
20	2	2014	Kriston, von Wolff	Efficacy and acceptability of acute treatments for persistent depressive disorder: A network meta-analysis	Germany	Depression and anxiety	Clinical Psychology	Acceptability	2	14	31	11	Psychological treatments and Psychological + Pharmacological	2	Placebo and TAU (TAU=medication alone)	TAU	4	2719	Diversity	co-ocurrence	Well-connected	6	1	7	Odds ratio	Network meta-analysis	No	No	1. Creating several subgroups of homogeneous studies	Yes	2	Comparison of model fit of model assuming consistency and a model assuming inconsistency	Node-splitting		No	Not applicable	not reported	fixed-effects model	not reported	Bayesian	Noninformatives	1	Fail-Safe number				No	Yes	7
21	1	2020	Liang et al.	Efectiveness comparisons of various psychosocial therapies for children and adolescents with depression: a Bayesian network meta‑analysis	China	European Child & Adolescent Psychiatry	Social Psychology	Decrease en depressive symptoms	1	32	36	10	Psychosocial interventions	3	TAU and Waiting list and named control group	Named control group	13	2677	Diversity	co-ocurrence	Well-connected	2	0	2	Cohen's d change	Network meta-analysis	Yes	NA	1. Considering whether potential effect modifiers were similarly distributed across studies	Yes	1	Node-splitting			No	Not applicable	multivariate meta-regression	random-effects	not reported	Bayesian	Noninformatives	1	Comparison-adjusted funnel plots				No	No
22	1	2020	Lien et al.	Challenging mental illness stigma in healthcare professionals and students: a systematic review and network meta-analysis	Taiwan	Psychology & Health	Social Psychology	Amount of stigma	1	18	24	7	Psychosocial interventions	1	Control group	Control group	8	Not reported	Diversity	co-ocurrence	Well-connected	2	0	2	Cohen's d change	Network meta-analysis	No	No	Not assessed	No	NA	NA			NA	Not applicable	not reported	random-effects	not reported	Frequentist	Not applicable	1	Egger regression test				No	No
23	1	2019	Liew et al.	Reappraising the Efficacy and Acceptability of Multicomponent Interventions for Caregiver Depression in Dementia: The Utility of Network Meta-Analysis	Singapur	The gerontological	Clinical Psychology	Efficacy	2	33	33	6	Components of Psychological Intervention	1	TAU	TAU	7	6138	Star-shaped	Star-shaped	Star-shaped	0	0	0	Cohen's d	Network meta-analysis	No	No	Not assessed	No: star shape	No: star shape	NA			NA	Not applicable	not reported	random-effects	equal	Bayesian	Noninformatives	1	Comparison-adjusted funnel plots				No	Yes	7
23	2	2019	Liew et al.	Reappraising the Efficacy and Acceptability of Multicomponent Interventions for Caregiver Depression in Dementia: The Utility of Network Meta-Analysis	Singapur	The gerontological	Clinical Psychology	Acceptability	2	30	30	6	Components of Psychological Intervention	1	TAU	TAU	7	6138	Star-shaped	Star-shaped	Star-shaped	0	0	0	Relative risk	Network meta-analysis	No	No	Not assessed	No: star shape	No: star shape	NA			NA	Not applicable	not reported	fixed-effects model	equal	Bayesian	Noninformatives	1	Comparison-adjusted funnel plots				Yes; Subgroup analyses were done based on results of moderators	Yes	7
24	1	2019	López-López et al.	The process and delivery of CBT for depression in adults: a systematic review and network meta-analysis	UK	Psychological Medicine	Clinical Psychology	Decrease en depressive symptoms	1	76	Not reported	3	CBT displayed F2F, Hybrid, or online	4	TAU, Waitlist, No treatment, Placebo	TAU	7	6973	Diversity	no co-occurrence	Well-connected	16	4	20	Cohen's d change	Network meta-analysis	No	No	Not assessed	Yes	1	Comparison of model fit of model assuming consistency and a model assuming inconsistency			No	Not applicable	multivariate meta-regression	random-effects	not reported	Bayesian	Not reported	1	Include inverse of variance in network meta-regression				Yes; Sensitivity analysis removing studies at high or unclear risk of bias	Yes	5
25	1	2020	Mavranezouli et al.	Research Review: Psychological and psychosocial treatments for children and young people with posttraumatic stress disorder: a network meta-analysis	UK	The journal of child psychology and psychiatry	Clinical Psychology	Change in PTSD baseline to treatment	2	29	39	14	Psychological and psychosocial therapies (and their combination)	3	TAU, Waitlist + No treatment, Supportive counseling	Waitlist	17	1960	Diversity	co-ocurrence	Well-connected	5	0	5	Cohen's d	Network meta-analysis	Yes	NA	1. Wrongly assessed by assesing consistency	Yes	2	Comparison of model fit of model assuming consistency and a model assuming inconsistency	Node-splitting		No	Not applicable	multivariate meta-regression	random-effects	equal	Bayesian	Vague priors	0					A threshold analysis (Caldwell 2016, Phillippo, Dias, Ades, Didelez & Welton, 2018; Phillippo 2019) was conducted to assess the robustness of recommending a treatment based on the results of the NMA; Also: waitlist and no treatment in different nodes	No
25	2	2020	Mavranezouli et al.	Research Review: Psychological and psychosocial treatments for children and young people with posttraumatic stress disorder: a network meta-analysis	UK	The journal of child psychology and psychiatry	Clinical Psychology	Dichotomous remission at treatment endpoint	2	9	9	4	Psychological and psychosocial therapies (and their combination)	3	TAU, Waitlist + No treatment, Supportive counseling	Waitlist	7	485	No diversity	no co-occurrence	Not well-connected	0	0	0	Odds ratio	Network meta-analysis	Yes	NA	1. Wrongly assessed by assesing consistency	No: star shape	No: star shape	NA			NA	Not applicable	multivariate meta-regression	fixed-effects model	equal	Bayesian	Vague priors	0					A threshold analysis (Caldwell 2016, Phillippo, Dias, Ades, Didelez & Welton, 2018; Phillippo 2019) was conducted to assess the robustness of recommending a treatment based on the results of the NMA; Also: waitlist and no treatment in different nodes	No
26	1	2020	Mavranezouli et al.	Psychological treatments for post-traumatic stress disorder in adults: a network metaanalysis	UK	Psychological Medicine	Clinical Psychology	Change in PTSD baseline to treatment	2	71	90	17	Psychological treatments	2	Waitlist, Attention Placebo	Waitlist	19	4700	Diversity	co-ocurrence	Well-connected	7	1	8	Cohen's d	Network meta-analysis	Yes	NA	1. Wrongly assessed by assesing consistency	Yes	2	Comparison of model fit of model assuming consistency and a model assuming inconsistency	Node-splitting		No	Not applicable	multivariate meta-regression	random-effects	equal	Bayesian	Vague priors	0					No	No
26	2	2020	Mavranezouli et al.	Psychological treatments for post-traumatic stress disorder in adults: a network metaanalysis	UK	Psychological Medicine	Clinical Psychology	Dichotomous remission at treatment endpoint	2	34	50	14	Psychological treatments	2	Waitlist, Attention Placebo	Waitlist	16	2249	Diversity	co-ocurrence	Well-connected	8	0	8	Odds ratio	Network meta-analysis	Yes	NA	1. Wrongly assessed by assesing consistency	Yes	2	Comparison of model fit of model assuming consistency and a model assuming inconsistency	Node-splitting		Yes	Explore direct VS indirect effects for the comparison for which inconsistency was found. Because direct estimates were too large, authors decided to better trust indirect effects	multivariate meta-regression	random-effects	equal	Bayesian	Vague priors	0					No	No
27	1	2014	Mayo-Wilson	Psychological and pharmacological interventions for social anxiety disorder in adults: a systematic review and network meta-analysis	UK	Lancet Psychiatry	Clinical Psychology	Decrease in social anxiety symptoms	1	101	206	14	Psychological and Pharmacological interventions	3	Waitlist, Placebo Pill and Psycological Placebo	Waitlist	17	13164	Diversity	co-ocurrence	Well-connected	26	9	35	Cohen's d	Network meta-analysis	No	No	1. Considering whether potential effect modifiers were similarly distributed across studies	Yes	1	Comparison of model fit of model assuming consistency and a model assuming inconsistency			No	Not applicable	multivariate meta-regression	random-effects	equal	Bayesian	Noninformatives	0					No	No
28	1	2019	Merz et al.	Comparative Efficacy and Acceptability of Pharmacological, Psychotherapeutic, and Combination Treatments in Adults With Posttraumatic Stress Disorder	Switzerland	JAMA Psychiatry	Clinical Psychology	Severity of PTSD symptoms	2	12	23	4	Big groups: Psychological, Pharmachological, and combination	2	Waitlist and Placebo	Not reported	6	922	No diversity	co-ocurrence	Well-connected	3	1	4	Cohen's d	Network meta-analysis	Yes	NA	1. Considering whether potential effect modifiers were similarly distributed across studies	Yes	3	Node-splitting	Design-by-treatment	Compare the magnitude of heterogeneity between consistency and inconsistency models to determine how mucho of the total heterogeneity was explained by inconsistency	No	Not applicable	meta-regression (netmeta)	random-effects	equal	Frequentist	Not applicable	0					Yes; Some studies were excluded to check the robustness of the findings	No
28	2	2019	Merz et al.	Comparative Efficacy and Acceptability of Pharmacological, Psychotherapeutic, and Combination Treatments in Adults With Posttraumatic Stress Disorder	Switzerland	JAMA Psychiatry	Clinical Psychology	Dropouts	2	12	23	4	Big groups: Psychological, Pharmachological, and combination	2	Waitlist and Placebo	Not reported	6	922	Not reported	Not reported	Not reported	3	1	4	Odds ratio	Network meta-analysis	Yes	NA	1. Considering whether potential effect modifiers were similarly distributed across studies	Yes	3	Node-splitting	Design-by-treatment	Compare the magnitude of heterogeneity between consistency and inconsistency models to determine how mucho of the total heterogeneity was explained by inconsistency	Yes	Authors do nothing	meta-regression (netmeta)	random-effects	equal	Frequentist	Not applicable	0					Yes; Some studies were excluded to check the robustness of the findings	No
29	1	2020	Silveira et al.	Quality of Life After Gender Affirmation Surgery: a Systematic Review and Network Meta-analysis	Brazil	Behavior Research Therapy	Clinical Psychology	Increase in Quality of Life	1	7	Not reported	Not reported	Not reported	Not reported	Not reported	Not reported	Not reported	420	Not reported	Not reported	Not reported	Not reported	Not reported	Not reported	Cohen's d	Network meta-analysis	No	No	Not assessed	Yes	1	Node-splitting			Yes	Not reported	not reported	random-effects	not reported	Frequentist	Not applicable	0					No	No
30	1	2016	Pompoli et al	Psychological therapies for panic disorder with or without agoraphobia in adults: a network meta-analysis (Review)	Italy	Cochrane Database of Systematic Reviews	Clinical Psychology	Short-term remission	3	40	97	6	Psychological treatments	2	No treatment, Waitlist	Waitlist	8	2491	Diversity	co-ocurrence	Well-connected	16	5	21	Cohen's d change	Network meta-analysis	Yes	NA	1. Rigorous inclusion criteria from homogeneous studies; 2.Considering whether potential effect modifiers were similarly distributed across studies	Yes	2	Loop inconsistency	Design-by-treatment		No	Not applicable	multivariate meta-regression	random-effects	equal	Bayesian	Not reported	2	Standard funnel plots	Egger regression test			Yes; Analyses were repeated excluding some studies	Unclear whether moderators were within the NMA
30	2	2016	Pompoli et al	Psychological therapies for panic disorder with or without agoraphobia in adults: a network meta-analysis (Review)	Italy	Cochrane Database of Systematic Reviews	Clinical Psychology	Short-term response	3	37	86	6	Psychological treatments	2	No treatment, Waitlist	Waitlist	8	2240	Diversity	co-ocurrence	Well-connected	15	4	19	Cohen's d change	Network meta-analysis	Yes	NA	1. Rigorous inclusion criteria from homogeneous studies; 2.Considering whether potential effect modifiers were similarly distributed across studies	Yes	2	Loop inconsistency	Design-by-treatment		No	Not applicable	multivariate meta-regression	random-effects	equal	Bayesian	Not reported	2	Standard funnel plots	Egger regression test			Yes; Analyses were repeated excluding some studies	Unclear whether moderators were within the NMA
30	3	2016	Pompoli et al	Psychological therapies for panic disorder with or without agoraphobia in adults: a network meta-analysis (Review)	Italy	Cochrane Database of Systematic Reviews	Clinical Psychology	Dropouts	3	47	117	8	Psychological treatments	3	No treatment, Waitlist and Psychological Placebo	Waitlist	11	2535	Diversity	co-ocurrence	Well-connected	18	6	24	Odds ratio	Network meta-analysis	Yes	NA	1. Rigorous inclusion criteria from homogeneous studies; 2.Considering whether potential effect modifiers were similarly distributed across studies	Yes	2	Loop inconsistency	Design-by-treatment		Yes, there is ony specific loop that is inconsistent	Mention as a limitation (and has to be interpreted with caution)	multivariate meta-regression	random-effects	equal	Bayesian	Not reported	2	Standard funnel plots	Egger regression test			Yes; Analyses were repeated excluding some studies	Unclear whether moderators were within the NMA
31	1	2020	Sin Yi Lin et al.	The effectiveness of non‐pharmacological interventions targeting neuropsychiatric symptoms among persons with preclinical and mild dementia: A systematic review and network meta‐analysis	Hong Kong	International Journal of Geriatric Psychiatry	Clinical Psychology	Decrease dementia symptoms	1	16	Not reported	4	Psychological treatments	2	Waitlist and TAU		6	1906	Star-shaped	Star-shaped	Star-shaped	1	2	3	Cohen's d	Network meta-analysis	No	No	Not assessed	No: star shape	No: star shape	NA			NA	Not applicable	not reported	random-effects	not reported	Bayesian	Not reported	1	Comparison-adjusted funnel plots				Yes; Some studies that led to high heterogeneity were removed	No
32	1	2019	Saha and Cutting	Exploring the use of network meta-analysis in education: examining the correlation between ORF and text complexity measures	USA	Annals of Dyslexia	Education	Oral readind fluency	1	5	236	13	Types of text complexity tools	1	Sentence length	Sentence length (but this is not a control group in practice)	14	576	Diversity	co-ocurrence	Well-connected	Not reported	Not reported	Not reported	Pearson correlation	Network meta-analysis	No	Yes (the author refer to it as similarity)	1. Rigorous inclusion criteria from homogeneous studies	Yes	1	Qualitative exploring the data (transitivity) because the number of studies was very small (k=5)			No	Not applicable	not reported	random-effects	not reported	Frequentist and Bayesian	Not reported	0					No	No
33	1	2016	Skapinakis et al.	Pharmacological and psychotherapeutic interventions for management of obsessive-compulsive disorder in adults: a systematic review and network meta-analysis	UK	Lancet Psychiatry	Clinical Psychology	Severity of TOC symptoms	1	54	99	14	Psychological and Pharmacological interventions	3	Waitlist, Drug placebo, Psychological placebo	Drug placebo	17	6652	Diversity	co-ocurrence	Well-connected	5	7	12	Cohen's d change	Network meta-analysis	No	No	Not assessed	Yes	1	Comparison of model fit of model assuming consistency and a model assuming inconsistency			No	Not applicable	multivariate meta-regression	random-effects	not reported	Bayesian	Flat priors	0					Yes; Removing high risk studies	Yes	4
34	1	2018	Slade et al.	Treatments for bulimia nervosa: a network meta-analysis	UK	Psychological Medicine	Clinical Psychology	Full remision of bulimia at the end of the treatment	1	21	39	11	Psychological and Pharmacological interventions	1	Waitlist	Waitlist	12	1828	Diversity	co-ocurrence	Well-connected	4	2	6	Odds ratio	Network meta-analysis	Yes, but it is defined as a synonym of consistency	NA	1. Wrongly assessed by assesing consistency	Yes	1	Comparison of model fit of model assuming consistency and a model assuming inconsistency			No	Not applicable	multivariate meta-regression	random-effects	equal	Bayesian	Not reported	0					No	No
35	1	2021	Solmi et al	Comparative efficacy and acceptability of psychological interventions for the treatment of adult outpatients with anorexia nervosa: a systematic review and network meta-analysis	Italy	Lancet Psychiatry	Clinical Psychology	Change in BMI	3	13	21	5	Psychological treatments	1	TAU	TAU	6	1047	No diversity	no co-occurrence	Well-connected	4	0	4	Cohen's d	Network meta-analysis	Yes, but nothing is done to comply with it	NA	Not assessed	Yes	2	Design-by-treatment	Node-splitting		Yes according to loop-specific approach (only one loop)	Mention as a limitation	meta-regression (netmeta)	random-effects	equal	Frequentist	Not applicable	2	Standard funnel plots	Egger regression test			Yes; Sensitivity analysis removing studies at high or unclear risk of bias	No
35	2	2021	Solmi et al	Comparative efficacy and acceptability of psychological interventions for the treatment of adult outpatients with anorexia nervosa: a systematic review and network meta-analysis	Italy	Lancet Psychiatry	Clinical Psychology	Change in eating disorder symptoms	3	13	21	5	Psychological treatments	1	TAU	TAU	6	1047	No diversity	no co-occurrence	Well-connected	4	0	4	Cohen's d	Network meta-analysis	Yes, but nothing is done to comply with it	NA	Not assessed	Yes	2	Design-by-treatment	Node-splitting		No	Not applicable	meta-regression (netmeta)	random-effects	equal	Frequentist	Not applicable	2	Standard funnel plots	Egger regression test			Yes; Sensitivity analysis removing studies at high or unclear risk of bias	No
35	3	2021	Solmi et al	Comparative efficacy and acceptability of psychological interventions for the treatment of adult outpatients with anorexia nervosa: a systematic review and network meta-analysis	Italy	Lancet Psychiatry	Clinical Psychology	Dropouts	3	13	21	5	Psychological treatments	1	TAU	TAU	6	1047	No diversity	no co-occurrence	Well-connected	4	0	4	Odds ratio	Network meta-analysis	Yes, but nothing is done to comply with it	NA	Not assessed	Yes	2	Design-by-treatment	Node-splitting		No	Not applicable	meta-regression (netmeta)	random-effects	equal	Frequentist	Not applicable	2	Standard funnel plots	Egger regression test			Yes; Sensitivity analysis removing studies at high or unclear risk of bias	No
36	1	2017	Kanokporn et.	Efficacy of home-based nonpharmacological interventions for treating depression: a systematic review and network meta-analysis of randomised controlled trials	Thailand	BMJ Open Access	Clinical Psychology	Disease remission	1	9	9	4	Psychological and exercise intervention	1	TAU	TAU	5	987	Star-shaped	Star-shaped	Star-shaped	0	0	0	Relative risk	Network meta-analysis	Yes, but nothing is done to comply with it	NA	Not assessed	No: star shape	No: star shape				NA	Not applicable	multivariate meta-regression	random-effects	not reported	Frequentist	Not applicable	2	Standard funnel plots	Egger regression test			No	No
37	1	2020	Wang et al.	Effects of non-pharmacological therapies for people with mild cognitive impairment. A Bayesian network meta-analysis	China	International Journal of Geriatric Psychiatry	Clinical and Cognitive Psychology	Improvement in test Mini-mental state examination	1	25	29	6	Psychological and non-psychological treatments	1	Control group	Control group	7	2097	No diversity	co-ocurrence	Not well-connected	2	0	2	Mean difference	Network meta-analysis	No	NA	Not assessed	Yes	1	Node-splitting			No	Not applicable	not reported	not reported	not reported	Bayesian	Not reported	2	Comparison-adjusted funnel plots	Egger regression test			No	No
38	1	2020	Zeng et al.	Nonpharmacological interventions for cancer-related cognitive impairment in adult cancer patients: A network meta-analysis	China	International Journal of Nursing Studies	Clinical and Cognitive Psychology	Improvement	1	29	36	10	Psychological and non-psychological treatments	1	TAU+Waiting list+Control	TAU+Waiting list+Control	11	Not reported	Diversity	co-ocurrence	Well-connected	1	1	2	Mean difference	Network meta-analysis	No	NA	Not assessed	Yes	2	Comparison of model fit of model assuming consistency and a model assuming inconsistency	Node-splitting		No	Not applicable	not reported	random-effects	not reported	Frequentist	Not applicable	1	Comparison-adjusted funnel plots				No	No
39	1	2019	Zhou et al.	Different Types and Acceptability of Psychotherapies for Acute Anxiety Disorders in Children and Adolescents A Network Meta-analysis	China	JAMA Psychiatry	Clinical Psychology	Improvement post-treatment	2	101	137	11	Psychological treatments divided in modalities, conditions and formats	4	TAU, Waitlist, Psychological placebo and No Treatment	Waitlist	15	6625	Diversity	co-ocurrence	Well-connected	18	0	18	Cohen's d	Network meta-analysis	Yes	NA	1. Rigorous inclusion criteria from homogeneous studies	Yes	3	Design-by-treatment	Loop inconsistency	Node-splitting	Yes according to node-splitting approach (3 of 39)	Mention as a limitation (and has to be interpreted with caution)	multivariate meta-regression	random-effects	equal	Bayesian	Not reported	2	Comparison-adjusted funnel plots	Egger regression test			Yes; Sensitivity analysis removing studies at high or unclear risk of bias	Yes	7
39	2	2019	Zhou et al.	Different Types and Acceptability of Psychotherapies for Acute Anxiety Disorders in Children and Adolescents A Network Meta-analysis	China	JAMA Psychiatry	Clinical Psychology	Acceptability	2	96	128	11	Psychological treatments divided in modalities, conditions and formats	4	TAU, Waitlist, Psychological placebo and No Treatment	Waitlist	15	6334	Diversity	co-ocurrence	Well-connected	16	0	16	Odds ratio	Network meta-analysis	Yes	NA	1. Rigorous inclusion criteria from homogeneous studies	Yes	3	Design-by-treatment	Loop inconsistency	Node-splitting	No	Not applicable	multivariate meta-regression	random-effects	equal	Bayesian	Not reported	2	Comparison-adjusted funnel plots	Egger regression test			Yes; Sensitivity analysis removing studies at high or unclear risk of bias	Yes	7
40	1	2020	Zhou et al.	Comparative efficacy and acceptability of antidepressants, psychotherapies, and their combination for acute treatment of children and adolescents with depressive disorder: a systematic review and network meta-analysis	China	Lancet Psychiatry	Clinical Psychology	Efficacy	2	70	85	28	Psychological and Pharmacological interventions	4	TAU, Waitist, Pill Placebo and Psychological Placebo	Not reported	32	8906	Diversity	co-ocurrence	Well-connected	5	1	6	Cohen's d change	Network meta-analysis	Yes	NA	1. Considering whether potential effect modifiers were similarly distributed across studies	Yes	3	Comparison of model fit of model assuming consistency and a model assuming inconsistency	Loop inconsistency	Node-splitting	Yes according to global test, loop-specific and node-splitting	1. Network meta-regression, 2. Mention it as a limitatiom	multivariate meta-regression	random-effects	equal	Bayesian	Noninformatives	1	Comparison-adjusted funnel plots				Yes; Excluding some studies with missing data	Yes	10
40	2	2020	Zhou et al.	Comparative efficacy and acceptability of antidepressants, psychotherapies, and their combination for acute treatment of children and adolescents with depressive disorder: a systematic review and network meta-analysis	China	Lancet Psychiatry	Clinical Psychology	Acceptability	2	66	81	28	Psychological and Pharmacological interventions	4	TAU, Waitist, Pill Placebo and Psychological Placebo	Not reported	32	9075	Diversity	co-ocurrence	Well-connected	5	1	6	Odds ratio	Network meta-analysis	Yes	NA	1. Considering whether potential effect modifiers were similarly distributed across studies	Yes	3	Comparison of model fit of model assuming consistency and a model assuming inconsistency	Loop inconsistency	Node-splitting	No	Not applicable	multivariate meta-regression	random-effects	equal	Bayesian	Noninformatives	1	Comparison-adjusted funnel plots				Yes; Excluding some studies with missing data	Yes	10
41	1	2021	Morales-Pillado (unpublished)	Efficacy of technology-based intervention for psychosis	Spain	Unpublished	Clinical Psychology	Cognitive Functioning	5	291	351	9	Online pychological interventions	3	Psychotherapy control, Pharmacological control, Technology-based control	Technology based control	12	2027	Diversity	co-ocurrence	Well-connected	30	0	30	Cohen's d change	Network meta-analysis	Yes	NA	1. Including only homogeneous studies	Yes	1	Node-splitting			Yes	Subgroup analyses and if not solved, mention as a limitation	meta-regression (netmeta)	random-effects	equal	Frequentist	Not applicable	2	Standard funnel plots	Three-level Egger regression test			No	Yes, subgroup analyses
41	2	2021	Morales-Pillado (unpublished)	Efficacy of technology-based intervention for psychosis	Spain	Unpublished	Clinical Psychology	Symptomatology	5	104	130	9	Online pychological interventions	3	Psychotherapy control, Pharmacological control, Technology-based control	Technology based control	12	1738	Diversity	co-ocurrence	Well-connected	13	0	13	Cohen's d change	Network meta-analysis	Yes	NA	1. Including only homogeneous studies	Yes	1	Node-splitting			Yes	Subgroup analyses and if not solved, mention as a limitation	meta-regression (netmeta)	random-effects	equal	Frequentist	Not applicable	2	Standard funnel plots	Three-level Egger regression test			No	Yes, subgroup analyses
41	3	2021	Morales-Pillado (unpublished)	Efficacy of technology-based intervention for psychosis	Spain	Unpublished	Clinical Psychology	Functioning	5	89	107	8	Online pychological interventions	3	Psychotherapy control, Pharmacological control, Technology-based control	Technology based control	11	1529	Diversity	co-ocurrence	Not well-connected	9	0	9	Cohen's d change	Network meta-analysis	Yes	NA	1. Including only homogeneous studies	Yes	1	Node-splitting			No	Not applicable	meta-regression (netmeta)	random-effects	equal	Frequentist	Not applicable	2	Standard funnel plots	Three-level Egger regression test			No	Yes, subgroup analyses
41	4	2021	Morales-Pillado (unpublished)	Efficacy of technology-based intervention for psychosis	Spain	Unpublished	Clinical Psychology	Quality of life	5	36	40	9	Online pychological interventions	3	Psychotherapy control, Pharmacological control, Technology-based control	Technology based control	12	573	Diversity	co-ocurrence	Not well-connected	2	0	2	Cohen's d change	Network meta-analysis	Yes	NA	1. Including only homogeneous studies	Yes	1	Node-splitting			No	Not applicable	meta-regression (netmeta)	random-effects	equal	Frequentist	Not applicable	2	Standard funnel plots	Three-level Egger regression test			No	Yes, subgroup analyses
41	5	2021	Morales-Pillado (unpublished)	Efficacy of technology-based intervention for psychosis	Spain	Unpublished	Clinical Psychology	Social Cognition	5	42	46	7	Online pychological interventions	3	Psychotherapy control, Pharmacological control, Technology-based control	Technology based control	10	1007	Diversity	co-ocurrence	Not well-connected	2	0	2	Cohen's d change	Network meta-analysis	Yes	NA	1. Including only homogeneous studies	Yes	1	Node-splitting			Yes	Subgroup analyses and if not solved, mention as a limitation	meta-regression (netmeta)	random-effects	equal	Frequentist	Not applicable	2	Standard funnel plots	Three-level Egger regression test			No	Yes, subgroup analyses
42	1	2021	Zi Ya et al. (unpublished)	A Network Meta-Analysis of the Effects of Self-assessment and Peer-assessment Interventions on Academic Performance	Hong Kong	Unpublished	Education	Improving in academic performance	1	153	180	3	Educational Interventions	1	Control group	Control group	4	2420	No diversity	co-ocurrence	Well-connected	11	1	12	Cohen's d	Network meta-analysis	Yes	NA	1. Including only homogeneous studies	Yes	1	Node-splitting			No	Not applicable	meta-regression (netmeta)	random-effects	equal	Frequentist	Not applicable	2	Standard funnel plots	Three-level Egger regression test			Yes; Analyses were repeated excluding outliers	No
[truncated: 7 more columns]

## Sheet: Legend
Number	ID of the manuscript
Number of NMA	Number of network meta-analysis included in the manuscript (only primary outcomes)
Year	Year of publication
Author	First author of the paper
Title	Title of the manuscript
Country	Country of the university where the first author is affiliated
Journal	Journal where the manuscript is published
Field	Subfield where the manuscirpt has been published (Clinical Pyschology, Social Psychology, Cognitive Psychology, Educational Psicology, Educational Sciences)
Outcome	Dependent variable studied in each network
Number of NMA (primary outcomes)	Total number of network meta-analyses reported within the manuscript (only primary outcomes)
N_Studies	Number of studies included in the network analysis
N_Comparisons	Number of comparisons included in the network analysis
N_Treatments	Number of active treatments included in the network
Type_of_Treatment	Type of treatmemts
N_control	Number of control groups
Type_of_control group	Types of control groups (TAU, Placebo, Waitlist…)
Chosen as reference	Which control group is chosen as a reference treatment to carry out the network meta-analysis
N_total_treatments	Total nodes included in the network (number of treatment groups + number of control groups)
Total_sample	Total number of participants included in the network analysis
Geometry_network_Diveristy	Whether the network has 7 nodes or more (diversity) or less (no diversity)
Geometry_network_Co-ocurrence	Whether co-ocurrence occurs or not (whether 1 pair of nodes are more interconnected than others)
Geo_Net_connectivity	Whether at least 50% of the active treatments are compared head-to-head
Number of three-arm studies	Number of three-arm studies included in the network
Number of more than three-arm	Number of four (or more)-arm studies included in the network
Total of multi-arm	Total number of multi-arm studies (sum of the previous two items)
Effect size	Effect size synthesized
Terminology	Terminology used to refer to the network meta-analysis methodology
Word Transitivity	Is the word transitivity explicetely mentioned in the paper?
Defined (although no mentioned)?	Is transitivity defined although not mentioned?
How was transitivity assessed?	Strategy to deal with transitivity
Was consistency assessed?	Was consistency assessed?
How many methods for inconsistenct?	How many methods were applied to detect inconsistency?
Method_incos1	First method to detect inconsistency
Method_incos2	Second method to detect inconsistency
Method_incos3	Third method to detect inconsistenct
Are there inconsistent effects?	Are inconsistent effects found?
Strategies to deal with inconsistent effects	If inconcistent effects are found, how do authors deal with them?
Method to derive indirect effects	Statistical model used to carry out the network meta-analysis
Model (fixed- or random-)	Whether a fixed- or a random-effects model was fitted
Equal or different between-studies variance across compairson	Was the between-studies variance assumed to be the same across treatment comparisons or different?
Bayesian or Frequentist	Analyses were done from a frequentist or from a bayesian approach?
Type of prior	If it was bayesian, which type of prior was used to estimate treatment effects?
N_Publication bias	Number of methods applied to detect the presence of publication bias
Pub.Bias_1	First method to detect publication bias
Pub.Bias_2	Second method to detect publication bias
Pub.Bias_3	Third method to detect publication bias
Pub.Bias_4	Fourth method to detect publication bias
Sensitivity analyses	Are sensitivity analyses performed?
Moderatos in NMA?	Are moderator analyses performed within the network meta-analysis?
How many moderator variables	Number of moderator variables studied
Explain how they were introduced	Explanation on wether moderator variables were introduced as main/interaction effects, and whether they were introduced one by one or at the same time
Rank of treatments	Method used to rank treatments
Software	Software used
Package	If R software was used, which software
Comments/clarifications
