# Supplementary material for: Network meta-analysis in psychology and educational sciences: A systematic review of their characteristics
Source: Behav Res Methods. 2022 Jul 11;55(4):2093–108. doi: 10.3758/s13428-022-01905-5 (PMC10250269; doi:10.3758/s13428-022-01905-5)
Supplement: Supplementary file 2 — Supplementary file1 (XLSX 149 KB) [file 13428_2022_1905_MOESM2_ESM.xlsx]

## Sheet: Web of Science
Web of Science: 79 entries found
ID	Author Full Names	Article Title	Source Title	Decisition	Reason
1	Chang, CY; Lee, DC; Tang, KY; Hwang, GJ	Effect sizes and research directions of peer assessments: From an integrated perspective of meta-analysis and co-citation network	COMPUTERS & EDUCATION	EXCLUDED	Not a network meta-analysis
2	Vedhara, K; Royal, S; Sunger, K; Caldwell, DM; Halliday, V; Taylor, CM; Fairclough, L; Avery, A; Welton, NJ	Effects of non-pharmacological interventions as vaccine adjuvants in humans: a systematic review and network meta-analysis	HEALTH PSYCHOLOGY REVIEW	INCLUDED	Included first round
3	Fischer, M; Moscovitch, M; Alain, C	A systematic review and meta-analysis of memory-guided attention: Frontal and parietal activation suggests involvement of fronto-parietal networks	WILEY INTERDISCIPLINARY REVIEWS-COGNITIVE SCIENCE	EXCLUDED	Not a network meta-analysis
4	Lien, YY; Lin, HS; Lien, YJ; Tsai, CH; Wu, TT; Li, H; Tu, YK	Challenging mental illness stigma in healthcare professionals and students: a systematic review and network meta-analysis	PSYCHOLOGY & HEALTH	INCLUDED	Included first round
5	Benz, F; Knoop, T; Ballesio, A; Bacaro, V; Johann, AF; Rucker, G; Feige, B; Riemann, D; Baglioni, C	The efficacy of cognitive and behavior therapies for insomnia on daytime symptoms: A systematic review and network meta-analysis	CLINICAL PSYCHOLOGY REVIEW	INCLUDED	Included first round
6	Bendella, H; Wolff, HG	Who networks? - A meta-analysis of networking and personality	CAREER DEVELOPMENT INTERNATIONAL	EXCLUDED	Not a network meta-analysis
7	Fallon, N; Roberts, C; Stancak, A	Shared and distinct functional networks for empathy and pain processing: a systematic review and meta-analysis of fMRI studies	SOCIAL COGNITIVE AND AFFECTIVE NEUROSCIENCE	EXCLUDED	Not a network meta-analysis
8	Mavranezouli, I; Megnin-Viggars, O; Daly, C; Dias, S; Welton, NJ; Stockton, S; Bhutani, G; Grey, N; Leach, J; Greenberg, N; Katona, C; El-Leithy, S; Pilling, S	Psychological treatments for post-traumatic stress disorder in adults: a network meta-analysis	PSYCHOLOGICAL MEDICINE	INCLUDED	Included first round
9	Bartl, GJ; Blackshaw, E; Crossman, M; Allen, P; Sandrini, M	Systematic Review and Network Meta-Analysis of Anodal tDCS Effects on Verbal Episodic Memory Modeling Heterogeneity of Stimulation Locations	ZEITSCHRIFT FUR PSYCHOLOGIE-JOURNAL OF PSYCHOLOGY	INCLUDED	Included first round
10	Tifferet, S	Gender Differences in Social Support on Social Network Sites: A Meta-Analysis	CYBERPSYCHOLOGY BEHAVIOR AND SOCIAL NETWORKING	EXCLUDED	Not a network meta-analysis
11	Liang, JH; Li, J; Wu, RK; Li, JY; Qian, S; Jia, RX; Wang, YQ; Qian, YX; Xu, Y	Effectiveness comparisons of various psychosocial therapies for children and adolescents with depression: a Bayesian network meta-analysis	EUROPEAN CHILD & ADOLESCENT PSYCHIATRY	INCLUDED	Included first round
12	Porter, CM; Keith, MG; Woo, SE	A Meta-Analysis of Network Positions and Creative Performance: Differentiating Creativity Conceptualizations and Measurement Approaches	PSYCHOLOGY OF AESTHETICS CREATIVITY AND THE ARTS	EXCLUDED	Not a network meta-analysis
13	Liang, TP; Chou, YC; Liu, CH	Neural Correlates of Dual Decision Processes: A Network-Based Meta-analysis	INFORMATION SYSTEMS AND NEUROSCIENCE	EXCLUDED	Not a network meta-analysis
14	Shen, YQ; Zhou, HX; Chen, X; Castellanos, FX; Yan, CG	Meditation effect in changing functional integrations across large-scale brain networks: Preliminary evidence from a meta-analysis of seed-based functional connectivity (vol 14, E10, 2020)	JOURNAL OF PACIFIC RIM PSYCHOLOGY	EXCLUDED	Not a network meta-analysis
15	Shen, YQ; Zhou, HX; Chen, X; Castellanos, FX; Yan, CG	Meditation effect in changing functional integrations across large-scale brain networks: Preliminary evidence from a meta-analysis of seed-based functional connectivity	JOURNAL OF PACIFIC RIM PSYCHOLOGY	EXCLUDED	Not a network meta-analysis
16	Arango, C; Ng-Mak, D; Finn, E; Byrne, A; Loebel, A	Lurasidone compared to other atypical antipsychotic monotherapies for adolescent schizophrenia: a systematic literature review and network meta-analysis	EUROPEAN CHILD & ADOLESCENT PSYCHIATRY	EXCLUDED	Not within the field of Psychology and Educational Sciences
17	Gao, YX; Shuai, DD; Bu, X; Hu, XY; Tang, S; Zhang, LQ; Li, HL; Hu, XX; Lu, L; Gong, QY; Huang, XQ	Impairments of large-scale functional networks in attention-deficit/hyperactivity disorder: a meta-analysis of resting-state functional connectivity	PSYCHOLOGICAL MEDICINE	EXCLUDED	Not a network meta-analysis
18	Saha, N; Cutting, L	Exploring the use of network meta-analysis in education: examining the correlation between ORF and text complexity measures	ANNALS OF DYSLEXIA	INCLUDED	Included first round
19	Delbello, MP; Ng-Mak, D; Kadakia, A; Heller, V; Singh, R; Hagi, K; Nosaka, T; Loebel, A	A SYSTEMATIC REVIEW AND NETWORK META-ANALYSIS OF THE EFFICACY AND SAFETY OF ANTIPSYCHOTICS FOR DEPRESSION ASSOCIATED WITH BIPOLAR DISORDER IN YOUTH	JOURNAL OF THE AMERICAN ACADEMY OF CHILD AND ADOLESCENT PSYCHIATRY	EXCLUDED	Not within the field of Psychology and Educational Sciences
20	Lopez-Lopez, JA; Davies, SR; Caldwell, DM; Churchill, R; Peters, TJ; Tallon, D; Dawson, S; Wu, Q; Li, J; Taylor, A; Lewis, G; Kessler, DS; Wiles, N; Welton, NJ	The process and delivery of CBT for depression in adults: a systematic review and network meta-analysis	PSYCHOLOGICAL MEDICINE	INCLUDED	Included first round
21	Huang, CJ	Social network site use and Big Five personality traits: A meta-analysis	COMPUTERS IN HUMAN BEHAVIOR	EXCLUDED	Not a network meta-analysis
22	Mavranezouli, I; Megnin-Viggars, O; Daly, C; Dias, S; Stockton, S; Meiser-Stedman, R; Trickey, D; Pilling, S	Psychological and psychosocial treatments for children and young people with post-traumatic stress disorder: a network meta-analysis	JOURNAL OF CHILD PSYCHOLOGY AND PSYCHIATRY	INCLUDED	Included first round
23	Tifferet, S	Gender differences in privacy tendencies on social network sites: A meta analysis	COMPUTERS IN HUMAN BEHAVIOR	EXCLUDED	Not a network meta-analysis
24	Cortese, S; Tomlinson, A; Cipriani, A	Meta-Review: Network Meta-Analyses in Child and Adolescent Psychiatry	JOURNAL OF THE AMERICAN ACADEMY OF CHILD AND ADOLESCENT PSYCHIATRY	EXCLUDED	Not within the field of Psychology and Educational Sciences
25	Dobson, ET; Bloch, MH; Strawn, JR	Efficacy and Tolerability of Pharmacotherapy for Pediatric Anxiety Disorders: A Network Meta-Analysis	JOURNAL OF CLINICAL PSYCHIATRY	EXCLUDED	Not within the field of Psychology and Educational Sciences
26	Faltinsen, EG; Storebo, OJ; Gluud, C	Methodological concerns with network meta-analysis on drugs for attention deficit hyperactivity disorder	EUROPEAN CHILD & ADOLESCENT PSYCHIATRY	EXCLUDED	Not within the field of Psychology and Educational Sciences
27	de Oliveira, DC; de Sousa, PG; dos Reis, CB; Tonin, FS; Steimbach, LM; Virtuoso, S; Fernandez-Llimos, F; Pontarolo, R; Sanches, ACC	Safety of Treatments for ADHD in Adults: Pairwise and Network Meta-Analyses	JOURNAL OF ATTENTION DISORDERS	EXCLUDED	Not within the field of Psychology and Educational Sciences
28	Liu, D; Wright, KB; Hua, BJ	A meta-analysis of Social Network Site use and social support	COMPUTERS & EDUCATION	EXCLUDED	Not a network meta-analysis
29	Slade, E; Keeney, E; Mavranezouli, I; Dias, S; Fou, LY; Stockton, S; Saxon, L; Waller, G; Turner, H; Serpell, L; Fairburn, CG; Kendall, T	Treatments for bulimia nervosa: a network meta-analysis	PSYCHOLOGICAL MEDICINE	INCLUDED	Included first round
30	Noone, C; Molloy, G	INTRODUCTION TO APPLYING NETWORK META-ANALYSIS IN BEHAVIORAL MEDICINE	INTERNATIONAL JOURNAL OF BEHAVIORAL MEDICINE	EXCLUDED	Methodological article
31	Padilha, SCOS; Virtuoso, S; Tonin, FS; Borba, HHL; Pontarolo, R	Efficacy and safety of drugs for attention deficit hyperactivity disorder in children and adolescents: a network meta-analysis	EUROPEAN CHILD & ADOLESCENT PSYCHIATRY	EXCLUDED	Not within the field of Psychology and Educational Sciences
32	Cipriani, A; Williams, T; Nikolakopoulou, A; Salanti, G; Chaimani, A; Ipser, J; Cowen, PJ; Geddes, JR; Stein, DJ	Comparative efficacy and acceptability of pharmacological treatments for post-traumatic stress disorder in adults: a network meta-analysis	PSYCHOLOGICAL MEDICINE	EXCLUDED	Not within the field of Psychology and Educational Sciences
33	Pompoli, A; Furukawa, TA; Efthimiou, O; Imai, H; Tajika, A; Salanti, G	Dismantling cognitive-behaviour therapy for panic disorder: a systematic review and component network meta-analysis	PSYCHOLOGICAL MEDICINE	EXCLUDED	Not a network meta-analysis (component network meta-analysis)
34	Muller, VI; Hohner, Y; Eickhoff, SB	Influence of task instructions and stimuli on the neural network of face processing: An ALE meta-analysis	CORTEX	EXCLUDED	Not a network meta-analysis
35	Huang, CJ	Social network site use and academic achievement: A meta-analysis	COMPUTERS & EDUCATION	EXCLUDED	Not a network meta-analysis
36	Gnambs, T; Appel, M	Narcissism and Social Networking Behavior: A Meta-Analysis	JOURNAL OF PERSONALITY	EXCLUDED	Not a network meta-analysis
37	Andrade, C	Relative Efficacy and Acceptability of Antidepressant Drugs in Adults With Major Depressive Disorder: Commentary on a Network Meta-Analysis	JOURNAL OF CLINICAL PSYCHIATRY	EXCLUDED	Not within the field of Psychology and Educational Sciences
38	Molloy, GJ; Noone, C; Caldwell, D; Welton, NJ; Newell, J	Network meta-analysis in health psychology and behavioural medicine: a primer	HEALTH PSYCHOLOGY REVIEW	EXCLUDED	Methodological article
39	Eres, R; Louis, WR; Molenberghs, P	Common and distinct neural networks involved in fMRI studies investigating morality: an ALE meta-analysis	SOCIAL NEUROSCIENCE	EXCLUDED	Not a network meta-analysis
40	Sesel, AL; Sharpe, L; Naismith, SL	Efficacy of Psychosocial Interventions for People with Multiple Sclerosis: A Meta-Analysis of Specific Treatment Effects	PSYCHOTHERAPY AND PSYCHOSOMATICS	EXCLUDED	Not a network meta-analysis
41	Brennecke, J; Stoemmer, N	The Network-Performance Relationship in Knowledge-Intensive ContextsA Meta-Analysis and Cross-Level Comparison	HUMAN RESOURCE MANAGEMENT	EXCLUDED	Not a network meta-analysis
42	Liu, D; Kirschner, PA; Karpinski, AC	A meta-analysis of the relationship of academic performance and Social Network Site use among adolescents and young adults	COMPUTERS IN HUMAN BEHAVIOR	EXCLUDED	Not a network meta-analysis
43	Belland, BR; Walker, AE; Kim, NJ	A Bayesian Network Meta-Analysis to Synthesize the Influence of Contexts of Scaffolding Use on Cognitive Outcomes in STEM Education	REVIEW OF EDUCATIONAL RESEARCH	INCLUDED	Included first round
44	Ragguett, RM; Hahn, M; Messina, G; Chieffi, S; Monda, M; De Luca, V	Association between antipsychotic treatment and leptin levels across multiple psychiatric populations: An updated meta-analysis	HUMAN PSYCHOPHARMACOLOGY-CLINICAL AND EXPERIMENTAL	EXCLUDED	Not within the field of Psychology and Educational Sciences
45	Peat, CM; Berkman, ND; Lohr, KN; Brownley, KA; Bann, CM; Cullen, K; Quattlebaum, MJ; Bulik, CM	Comparative Effectiveness of Treatments for Binge-Eating Disorder: Systematic Review and Network Meta-Analysis	EUROPEAN EATING DISORDERS REVIEW	INCLUDED	Included first round
46	Huang, CJ	Time Spent on Social Network Sites and Psychological Well-Being: A Meta-Analysis	CYBERPSYCHOLOGY BEHAVIOR AND SOCIAL NETWORKING	EXCLUDED	Not a network meta-analysis
47	Moss-Morris, R; Harrison, AM; Safari, RM; Mercer, T; Norton, S; White, C; van de Linden, M; Thomas, S	WHICH EXERCISE OR BEHAVIORAL INTERVENTIONS ARE MOST EFFECTIVE FOR TREATING FATIGUE IN PEOPLE WITH MULTIPLE SCLEROSIS (MS)? A DETAILED SYSTEMATIC REVIEW WITH NETWORK META-ANALYSIS	PSYCHOSOMATIC MEDICINE	INCLUDED	Included first round
48	Zou, HC; Fan, S	Characteristics of Men Who Have Sex With Men Who Use Smartphone Geosocial Networking Applications and Implications for HIV Interventions: A Systematic Review and Meta-Analysis	ARCHIVES OF SEXUAL BEHAVIOR	EXCLUDED	Not a network meta-analysis
49	Keuken, MC; Muller-Axt, C; Langner, R; Eickhoff, SB; Forstmann, BU; Neumann, J	Brain networks of perceptual decision-making: an fMRI ALE meta-analysis (vol 8, 445, 2014)	FRONTIERS IN HUMAN NEUROSCIENCE	EXCLUDED	Not a network meta-analysis
50	Pagsberg, AK; Tarp, S; Glintborg, D; Stenstrom, AD; Fink-Jensen, A; Correll, CU; Christensen, R	Acute Antipsychotic Treatment of Children and Adolescents With Schizophrenia-Spectrum Disorders: A Systematic Review and Network Meta-Analysis	JOURNAL OF THE AMERICAN ACADEMY OF CHILD AND ADOLESCENT PSYCHIATRY	EXCLUDED	Not within the field of Psychology and Educational Sciences
51	Cella, M; Preti, A; Edwards, C; Dow, T; Wykes, T	Cognitive remediation for negative symptoms of schizophrenia: A network meta-analysis	CLINICAL PSYCHOLOGY REVIEW	INCLUDED	Included first round
52	Liu, D; Ainsworth, SE; Baumeister, RF	A Meta-Analysis of Social Networking Online and Social Capital	REVIEW OF GENERAL PSYCHOLOGY	EXCLUDED	Not a network meta-analysis
53	Liu, D; Baumeister, RF	Social networking online and personality of self-worth: A meta-analysis	JOURNAL OF RESEARCH IN PERSONALITY	EXCLUDED	Not a network meta-analysis
54	Ulrichsen, KM; Kaufmann, T; Dorum, ES; Kolskar, KK; Richard, G; Alnaes, D; Arneberg, TJ; Westlye, LT; Nordvik, JE	Clinical Utility of Mindfulness Training in the Treatment of Fatigue After Stroke, Traumatic Brain Injury and Multiple Sclerosis: A Systematic Literature Review and Meta-analysis	FRONTIERS IN PSYCHOLOGY	EXCLUDED	Not a network meta-analysis
55	Ishibashi, R; Pobric, G; Saito, S; Lambon Ralph, MA	The neural network for tool-related cognition: An activation likelihood estimation meta-analysis of 70 neuroimaging contrasts	COGNITIVE NEUROPSYCHOLOGY	EXCLUDED	Not a network meta-analysis
56	Crossley, NA; Fox, PT; Bullmore, ET	Meta-connectomics: human brain network and connectivity meta-analyses	PSYCHOLOGICAL MEDICINE	EXCLUDED	Not a network meta-analysis
57	Alustiza, I; Radua, J; Albajes-Eizagirre, A; Dominguez, M; Auba, E; Ortuno, F	Meta-Analysis of Functional Neuroimaging and Cognitive Control Studies in Schizophrenia: Preliminary Elucidation of a Core Dysfunctional Timing Network	FRONTIERS IN PSYCHOLOGY	EXCLUDED	Not a network meta-analysis
58	Tomasino, B; Gremese, M	Effects of Stimulus Type and Strategy on Mental Rotation Network: An Activation Likelihood Estimation Meta-Analysis	FRONTIERS IN HUMAN NEUROSCIENCE	EXCLUDED	Not a network meta-analysis
59	Baer, M; Evans, K; Oldham, GR; Boasso, A	The social network side of individual innovation: A meta-analysis and path-analytic integration	ORGANIZATIONAL PSYCHOLOGY REVIEW	EXCLUDED	Not a network meta-analysis
60	Shields, G; James, A; Harvey, R	A systematic review and network meta-analysis to assess the relative effectiveness of antipsychotics for treatment of paediatric schizophrenia	EUROPEAN CHILD & ADOLESCENT PSYCHIATRY	EXCLUDED	Not within the field of Psychology and Educational Sciences
61	Zhou, XY; Ravindran, AV; Qin, B; Del Giovane, C; Li, Q; Bauer, M; Liu, YY; Fang, YR; da Silva, T; Zhang, YQ; Fang, L; Wang, X; Xie, P	Comparative Efficacy, Acceptability, and Tolerability of Augmentation Agents in Treatment-Resistant Depression: Systematic Review and Network Meta-Analysis	JOURNAL OF CLINICAL PSYCHIATRY	EXCLUDED	Not within the field of Psychology and Educational Sciences
62	Yildiz, A; Nikodem, M; Vieta, E; Correll, CU; Baldessarini, RJ	A network meta-analysis on comparative efficacy and all-cause discontinuation of antimanic treatments in acute bipolar mania	PSYCHOLOGICAL MEDICINE	EXCLUDED	Not within the field of Psychology and Educational Sciences
63	Gerger, H; Munder, T; Gemperli, A; Nuesch, E; Trelle, S; Juni, P; Barth, J	Integrating fragmented evidence by network meta-analysis: relative effectiveness of psychological interventions for adults with post-traumatic stress disorder	PSYCHOLOGICAL MEDICINE	INCLUDED	Included first round
64	Hill, AC; Laird, AR; Robinson, JL	Gender differences in working memory networks: A BrainMap meta-analysis	BIOLOGICAL PSYCHOLOGY	EXCLUDED	Not a network meta-analysis
65	Kriston, L; von Wolff, A; Westphal, A; Holzel, LP; Harter, M	EFFICACY AND ACCEPTABILITY OF ACUTE TREATMENTS FOR PERSISTENT DEPRESSIVE DISORDER: A NETWORK META-ANALYSIS	DEPRESSION AND ANXIETY	INCLUDED	Included first round
66	Keuken, MC; Muller-Axt, C; Langner, R; Eickhoff, SB; Forstmann, BU; Neumann, J	Brain networks of perceptual decision-making: an fMRI ALE meta-analysis	FRONTIERS IN HUMAN NEUROSCIENCE	EXCLUDED	Not a network meta-analysis
67	Honyashiki, M; Furukawa, TA; Noma, H; Tanaka, S; Chen, PY; Ichikawa, K; Ono, M; Churchill, R; Hunot, V; Caldwell, DM	Specificity of CBT for Depression: A Contribution from Multiple Treatments Meta-analyses	COGNITIVE THERAPY AND RESEARCH	INCLUDED	Included first round
68	White, TP; Engen, NH; Sorensen, S; Overgaard, M; Shergill, SS	Uncertainty and confidence from the triple-network perspective: Voxel-based meta-analyses	BRAIN AND COGNITION	EXCLUDED	Not a network meta-analysis
69	Choi, HJ; Smith, RA	Members, Isolates, and Liaisons: Meta-Analysis of Adolescents' Network Positions and Their Smoking Behavior	SUBSTANCE USE & MISUSE	EXCLUDED	Not a network meta-analysis
70	Wrzus, C; Hanel, M; Wagner, J; Neyer, FJ	Social Network Changes and Life Events Across the Life Span: A Meta-Analysis	PSYCHOLOGICAL BULLETIN	EXCLUDED	Not a network meta-analysis
71	Gorman, CA; Meriac, JP; Overstreet, BL; Apodaca, S; McIntyre, AL; Park, P; Godbey, JN	A meta-analysis of the regulatory focus nomological network: Work-related antecedents and consequences	JOURNAL OF VOCATIONAL BEHAVIOR	EXCLUDED	Not a network meta-analysis
72	Prado, J; Chadha, A; Booth, JR	The Brain Network for Deductive Reasoning: A Quantitative Meta-analysis of 28 Neuroimaging Studies	JOURNAL OF COGNITIVE NEUROSCIENCE	EXCLUDED	Not a network meta-analysis
73	Lavigne, F; Dumercy, L; Darmon, N	Determinants of Multiple Semantic Priming: A Meta-analysis and Spike Frequency Adaptive Model of a Cortical Network	JOURNAL OF COGNITIVE NEUROSCIENCE	EXCLUDED	Not a network meta-analysis
74	Sitzmann, T; Brown, KG; Casper, WJ; Ely, K; Zimmerman, RD	A review and meta-analysis of the nomological network of trainee reactions	JOURNAL OF APPLIED PSYCHOLOGY	EXCLUDED	Not a network meta-analysis
75	Frewen, PA; Dozois, DJA; Joanisse, MF; Neufeld, RWJ	Selective attention to threat versus reward: Meta-analysis and neural-network modeling of the dot-probe task	CLINICAL PSYCHOLOGY REVIEW	EXCLUDED	Not a network meta-analysis
76	Conway, JM; Lombardo, K; Sanders, KC	A meta-analysis of incremental validity and nomological networks for subordinate and peer ratings	HUMAN PERFORMANCE	EXCLUDED	Not a network meta-analysis
77	Pinquart, M; Sorensen, S	Influences of socioeconomic status, social network, and competence on subjective well-being in later life: A meta-analysis	PSYCHOLOGY AND AGING	EXCLUDED	Not a network meta-analysis
78	Mohr, DC; Goodkin, DE	Treatment of depression in multiple sclerosis: Review and meta-analysis	CLINICAL PSYCHOLOGY-SCIENCE AND PRACTICE	EXCLUDED	Not a network meta-analysis
79	Overton, RC	A comparison of fixed-effects and mixed (random-effects) models for meta-analysis tests of moderator variable effects	PSYCHOLOGICAL METHODS	EXCLUDED	Methodological article

## Sheet: Scopus
Scopus: 28 entries found
ID	Authors	Title	Year	Source title	Decisition	Reason
1	Cao J., Zhang X., Wang Z.	Effectiveness comparisons of antiviral treatments for Bell palsy: a systematic review and network meta-analysis	2021	Journal of Neurology	EXCLUDED	Not within the field of Psychology and Educational Sciences
2	Pia Sormani M., Wolff R., Lang S., Duffy S., Hyde R., Kinter E., Wakeford C., Giovannoni G., Kleijnen J.	Overview of Differences and Similarities of Published Mixed Treatment Comparisons on Pharmaceutical Interventions for Multiple Sclerosis	2020	Neurology and Therapy	EXCLUDED	Not within the field of Psychology and Educational Sciences
3	Giovannoni G., Lang S., Wolff R., Duffy S., Hyde R., Kinter E., Wakeford C., Sormani M.P., Kleijnen J.	A Systematic Review and Mixed Treatment Comparison of Pharmaceutical Interventions for Multiple Sclerosis	2020	Neurology and Therapy	EXCLUDED	Not within the field of Psychology and Educational Sciences
4	Phillippo D.M., Dias S., Ades A.E., Belger M., Brnabic A., Schacht A., Saure D., Kadziola Z., Welton N.J.	Multilevel network meta-regression for population-adjusted treatment comparisons	2020	Journal of the Royal Statistical Society. Series A: Statistics in Society	EXCLUDED	Methodological paper
5	Orman S., Mohamadi A., Serino J., Murphy J., Hanna P., Weaver M.J., Dyer G., Nazarian A., Keudell A.V.	Comparison of surgical and non-surgical treatments for 3- and 4-part proximal humerus fractures: A network meta-analysis	2020	Shoulder and Elbow	EXCLUDED	Not within the field of Psychology and Educational Sciences
6	Albert I., Makowski D.	Ranking crop species using mixed treatment comparisons	2019	Research Synthesis Methods	EXCLUDED	Not within the field of Psychology and Educational Sciences
7	Das A., Roy B., Schwarzer G., Silverman M.G., Ziegler O., Bandyopadhyay D., Philpotts L.L., Sinha S., Blumenthal J.A., Das S.	Comparison of treatment options for depression in heart failure: A network meta-analysis	2019	Journal of Psychiatric Research	INCLUDED	Included first round
8	Fu X., Wang Y., Wang C., Wu H., Li J., Li M., Ma Q., Yang W.	A mixed treatment comparison on efficacy and safety of treatments for spasticity caused by multiple sclerosis: a systematic review and network meta-analysis	2018	Clinical Rehabilitation	EXCLUDED	Not within the field of Psychology and Educational Sciences
9	Ostacoli L., Carletto S., Cavallo M., Baldomir-Gago P., Di Lorenzo G., Fernandez I., Hase M., Justo-Alnso A., Lehnung M., Migliaretti G., Oliva F., Pagani M., Recarey-Eiris S., Torta R., Tumani V., Gonzalez-Vazquez A.I., Hofmann A.	Comparison of eye movement desensitization reprocessing and cognitive behavioral therapy as adjunctive treatments for recurrent depression: The European Depression EMDR Network (EDEN) randomized controlled trial	2018	Frontiers in Psychology	EXCLUDED	Not a network meta-analysis
10	Liu Y., DeSantis S.M., Chen Y.	Bayesian mixed treatment comparisons meta-analysis for correlated outcomes subject to reporting bias	2018	Journal of the Royal Statistical Society. Series C: Applied Statistics	EXCLUDED	Methodological paper
11	Fonseca E.C., Rocha E.M., Arruda G.V.	Comparison among adjuvant treatments for primary pterygium: A network meta-analysis	2018	British Journal of Ophthalmology	EXCLUDED	Not within the field of Psychology and Educational Sciences
12	Joseph A., Ayyagari R., Xie M., Cai S., Xie J., Huss M., Sikirica V.	Comparative efficacy and safety of attention-deficit/hyperactivity disorder pharmacotherapies, including guanfacine extended release: a mixed treatment comparison	2017	European Child and Adolescent Psychiatry	EXCLUDED	Not within the field of Psychology and Educational Sciences
13	Sormani M.P.	Indirect comparisons of treatment effects: Network meta-analyses	2017	Multiple Sclerosis	EXCLUDED	Methodological paper
14	Huang H.-P., Lin W.-H., Chen S.-G., Chen L.-Z., Chen M.-Y., Che C.-H.	Comparative Efficacy and Safety of Nine Anti-Platelet Therapies for Patients with Ischemic Stroke or Transient Ischemic Attack: a Mixed Treatment Comparisons	2017	Molecular Neurobiology	EXCLUDED	Not within the field of Psychology and Educational Sciences
15	Han Y., Stevens A.L., Dashtipour K., Hauser R.A., Mari Z.	A mixed treatment comparison to compare the efficacy and safety of botulinum toxin treatments for cervical dystonia	2016	Journal of Neurology	EXCLUDED	Not within the field of Psychology and Educational Sciences
16	Hong H., Chu H., Zhang J., Carlin B.P.	A Bayesian missing data framework for generalized multiple outcome mixed treatment comparisons	2016	Research Synthesis Methods	EXCLUDED	Methodological paper
17	Hong H., Chu H., Zhang J., Carlin B.P.	Rejoinder to the discussion of "a Bayesian missing data framework for generalized multiple outcome mixed treatment comparisons," by S. Dias and A.E. Ades	2016	Research Synthesis Methods	EXCLUDED	Methodological paper
18	Migliore A., Bizzi E., Egan C.G., Bernardi M., Petrella L.	Efficacy of biological agents administered as monotherapy in rheumatoid arthritis: A Bayesian mixed-treatment comparison analysis	2015	Therapeutics and Clinical Risk Management	EXCLUDED	Not within the field of Psychology and Educational Sciences
19	Oh G.H., Yu J.-C., Choi K.-S., Joo E.-J., Jeong S.-H.	Simultaneous comparison of efficacy and tolerability of second-generation antipsychotics in schizophrenia: Mixed-treatment comparison analysis based on head-to-head trial data	2015	Psychiatry Investigation	EXCLUDED	Not within the field of Psychology and Educational Sciences
20	Jiang X., Kopp-Schneider A.	Summarizing EC50 estimates from multiple dose-response experiments: A comparison of a meta-analysis strategy to a mixed-effects model approach	2014	Biometrical Journal	EXCLUDED	Not within the field of Psychology and Educational Sciences
21	Baji P., Péntek M., Czirják L., Szekanecz Z., Nagy G., Gulácsi L., Brodszky V.	Efficacy and safety of infliximab-biosimilar compared to other biological drugs in rheumatoid arthritis: A mixed treatment comparison	2014	European Journal of Health Economics	EXCLUDED	Not within the field of Psychology and Educational Sciences
22	Zoanetti N., Beaves M., Griffin P., Wallace E.M.	Fixed or mixed: A comparison of three, four and mixed-option multiple-choice tests in a Fetal Surveillance Education Program	2013	BMC Medical Education	EXCLUDED	Not a network meta-analysis
23	van Valkenhoef G., Tervonen T., de Brock B., Hillege H.	Algorithmic parameterization of mixed treatment comparisons	2012	Statistics and Computing	EXCLUDED	Methodological paper
24	Van Den Bruel A., Gailly J., Devriese S., Welton N.J., Shortt A.J., Vrijens F.	The protective effect of ophthalmic viscoelastic devices on endothelial cell loss during cataract surgery: A meta-analysis using mixed treatment comparisons	2011	British Journal of Ophthalmology	EXCLUDED	Not within the field of Psychology and Educational Sciences
25	Dias S., Welton N.J., Marinho V.C.C., Salanti G., Higgins J.P.T., Ades A.E.	Estimation and adjustment of bias in randomized evidence by using mixed treatment comparison meta-analysis	2010	Journal of the Royal Statistical Society. Series A: Statistics in Society	EXCLUDED	Methodological paper
26	Lu G., Ades A.	Modeling between-trial variance structure in mixed treatment comparisons	2009	Biostatistics	EXCLUDED	Methodological paper
27	Lu G., Ades A.E.	Assessing evidence inconsistency in mixed treatment comparisons	2006	Journal of the American Statistical Association	EXCLUDED	Methodological paper
28	Zarin D.A., Young J.L., West J.C.	Challenges to evidence-based medicine: A comparison of patients and treatments in randomized controlled trials with patients and treatments in a practice research network	2005	Social Psychiatry and Psychiatric Epidemiology	EXCLUDED	Not within the field of Psychology and Educational Sciences

## Sheet: ProQuest Psychology Dataset
ProQuest Psychology Dataset: 376 entries found
ID	Authors	Title	Decision	Reason
1	Lin, Fabin;Wu, Dihang;Jiao, Yu;Weng, Huidan;Chen, Lina;Meng, Fangang;Chen, Ying;Ye, Qinyong;Cai, Guoen	Comparison of efficacy of deep brain stimulation and focused ultrasound in parkinsonian tremor: a systematic review and network meta-analysis	EXCLUDED	Not within the field of Psychology and Educational Sciences
2	Rose Sin Yi Lin;Fung Yu, Doris Sau;Li, Polly Wai Chi;Golden, Mwakibo Masika	The effectiveness of non‐pharmacological interventions targeting neuropsychiatric symptoms among persons with preclinical and mild dementia: A systematic review and network meta‐analysis	INCLUDED	Included first round
3	Bahji Anees;Ermacora Dylan;Stephenson, Callum;Hawken, Emily R;Vazquez, Gustavo	Comparative Efficacy and Tolerability of Adjunctive Pharmacotherapies for Acute Bipolar Depression: A Systematic Review and Network Meta-analysis	EXCLUDED	Not within the field of Psychology and Educational Sciences
4	Saeteaw, Manit;Sanguanboonyaphong, Phitjira;Yoodee, Jukapun;Craft, Kaitlyn;Sawangjit, Ratree;Ngamphaiboon, Nuttapong;Shantavasinkul, Prapimporn Chattranukulchai;Subongkot, Suphat;Chaiyakunapruk, Nathorn	Efficacy and safety of pharmacological cachexia interventions: systematic review and network meta-analysis	EXCLUDED	Not within the field of Psychology and Educational Sciences
5		Social exclusion reliably engages the default network: A meta-analysis of Cyberball	EXCLUDED	Not a network meta-analysis
6	Srisurapanont, Manit;Likhitsathian, Surinporn;Suttajit, Sirijit;Maneeton, Narong;Maneeton, Benchalak;Oon-arom, Awirut;Suradom, Chawisa	Efficacy and dropout rates of antipsychotic medications for methamphetamine psychosis: A systematic review and network meta-analysis	EXCLUDED	Not within the field of Psychology and Educational Sciences
7	Miklowitz, David J, PhD;Efthimiou, Orestis, PhD;Furukawa, Toshi A, MD, PhD;Scott, Jan, MD, PhD;McLaren, Ross, BMBCh;Geddes, John R, MD;Cipriani, Andrea, MD, PhD	Adjunctive Psychotherapy for Bipolar Disorder: A Systematic Review and Component Network Meta-analysis	EXCLUDED	Not a network meta-analysis (It's a component network meta-analysis)
8	Che-Sheng, Chu;Cheng-Ta, Li;Brunoni, Andre R;Fu-Chi, Yang;Ping-Tao Tseng;Yu-Kang, Tu;Stubbs, Brendon;Carvalho, André F;Thompson, Trevor;Rajji, Tarek k;Yeh, Ta-Chuan;Chia-Kuang Tsai;Tien-Yu, Chen;Dian-Jeng, Li;Hsu, Chih-Wei;Yi-Cheng, Wu;Chia-Ling, Yu;Chih-Sung, Liang	Cognitive effects and acceptability of non-invasive brain stimulation on Alzheimer’s disease and mild cognitive impairment: a component network meta-analysis	EXCLUDED	Not a network meta-analysis (It's a component network meta-analysis)
9	Holper, Lisa	Conditional power of antidepressant network meta-analysis	EXCLUDED	Not within the field of Psychology and Educational Sciences
10	Gao, Min;Huang, Yangxi;Wang, Qianyi;Gu, Zejuan;Sun, Guozhen	Comparative effectiveness of exercise training program in patients with heart failure: protocol for a systematic review of randomised controlled trials and network meta-analysis	EXCLUDED	Not within the field of Psychology and Educational Sciences
11	Yang, Huisheng;Zheng, Chensi;Zheng, Qiyan;Xu, Huanfang;Li, Xiaotong;Hao, Mingzhao;Fang, Yigong	Controlled ovarian hyperstimulation for poor ovarian responders undergoing in vitro fertilisation/intracytoplasmic sperm injection: a protocol for systematic review and Bayesian network meta-analysis	EXCLUDED	Not within the field of Psychology and Educational Sciences
12	Fuguang Kui;Gu, Wenwen;Gao, Fan;Niu, Yuji;Li, Wenwen;Zhang, Yaru;Guo, Lijuan;Wang, Junru;Guo, Zhenzhen;Cen, Shihong;Du, Gangjun	Research on Effect and Mechanism of Xuefu Zhuyu Decoction on CHD Based on Meta-Analysis and Network Pharmacology	EXCLUDED	Not within the field of Psychology and Educational Sciences
13	Crocker, Thomas F;Clegg, Andrew;Riley, Richard D;Lam, Natalie;Bajpai, Ram;Jordão, Magda;Patetsini, Eleftheria;Ridha Ramiz;Ensor, Joie;Forster, Anne;Gladman, John R F	Community-based complex interventions to sustain independence in older people, stratified by frailty: a protocol for a systematic review and network meta-analysis	EXCLUDED	Protocol
14	Zhao, Xinyu;Meng, Lihui;Chen, Youxin	Comparative efficacy and safety of different regimens of ranibizumab for neovascular age-related macular degeneration: a network meta-analysis of randomised controlled trials	EXCLUDED	Not within the field of Psychology and Educational Sciences
15	Cividini, Sofia;Sinha, Ian;Donegan, Sarah;Maden, Michelle;Culeddu, Giovanna;Rose, Katie;Fulton, Olive;Hughes, Dyfrig A;Turner, Stephen;Smith, Catrin Tudur	EstablishINg the best STEp-up treatments for children with uncontrolled asthma despite INhaled corticosteroids (EINSTEIN): protocol for a systematic review, network meta-analysis and cost-effectiveness analysis using individual participant data (IPD)	EXCLUDED	Not within the field of Psychology and Educational Sciences
16	Yuan, Ting;Xiong, Jun;Wang, Xue;Yang, Jun;Jiang, Yunfeng;Zhou, Xiaohong;Liao, Kai;Xu, Lingling	The Quality of Methodological and Reporting in Network Meta-Analysis of Acupuncture and Moxibustion: A Cross-Sectional Survey	EXCLUDED	Methodological paper
17	Laskowski, Alina;Lincoln, Tania M	Network meta-analysis on the comparative efficacy of family interventions for psychotic disorders: a protocol	EXCLUDED	Protocol
18	Varotto Leonardo;Bregolin Gianni;Paccanaro Mariemma;De Boni Antonella;Bonanno, Carlo;Perini, Francesco	Network meta-analysis on patent foramen ovale: is a stroke or atrial fibrillation worse?	EXCLUDED	Not within the field of Psychology and Educational Sciences
19	Chen, Lili;Xu, Xinhua;Cao, Huizhen;Li, Hong	Comparison of effects of different dietary interventions on cognitive function in Alzheimer’s disease: protocol for systematic review and network meta-analysis	EXCLUDED	Not within the field of Psychology and Educational Sciences
20	Marques, Elsa M R;Dennis, Jane;Beswick, Andrew D;Higgins, Julian;Thom, Howard;Welton, Nicky;Burston, Amanda;Hunt, Linda;Whitehouse, Michael R;Blom, Ashley W	Choice between implants in knee replacement: protocol for a Bayesian network meta-analysis, analysis of joint registries and economic decision model to determine the effectiveness and cost-effectiveness of knee implants for NHS patients—The KNee Implant Prostheses Study (KNIPS)	EXCLUDED	Not within the field of Psychology and Educational Sciences
21	Fischer, Manda;Moscovitch, Morris;Claude, Alain	A systematic review and meta‐analysis of memory‐guided attention: Frontal and parietal activation suggests involvement of fronto‐parietal networks	EXCLUDED	Not a network meta-analysis
22	Wang, Li;Zhang, Meng;Zou, Feng;Wu, Xin;Wang, Yufeng	Deductive‐reasoning brain networks: A coordinate‐based meta‐analysis of the neural signatures in deductive reasoning	EXCLUDED	Not a network meta-analysis
23	Perez, Dominique Q;Espiritu, Adrian I;Jamora, Roland Dominic G	Efficacy and safety of amantadine for the treatment of fatigue in multiple sclerosis: a systematic review and meta-analysis	EXCLUDED	Not within the field of Psychology and Educational Sciences
24	Lozano-Ortega, Greta;Walker, David R;Johnston, Karissa;Mickle, Alexis;Harrigan, Sean;Rogula, Basia;Kristy, Rita M;Hairston, John C;Schermer, Carol R	Comparative Safety and Efficacy of Treatments for Overactive Bladder Among Older Adults: A Network Meta-analysis	EXCLUDED	Not within the field of Psychology and Educational Sciences
25	Ouyang, Rong;Li, Zhongzhuan;Huang, Shijiang;Liu, Jun;Huang, Jiean	Efficacy and Safety of Peripherally Acting Mu-Opioid Receptor Antagonists for the Treatment of Opioid-Induced Constipation: A Bayesian Network Meta-analysis	EXCLUDED	Not within the field of Psychology and Educational Sciences
26	Guo, Jiaxun;Wang, Zhenyu;Liu, Ruishu;Huang, Yunxia;Zhang, Nan;Zhang, Ruihan	Memantine, Donepezil, or Combination Therapy—What is the best therapy for Alzheimer’s Disease? A Network Meta‐Analysis	EXCLUDED	Not within the field of Psychology and Educational Sciences
27	Arango Celso;Ng-Mak, Daisy;Finn, Elaine;Byrne, Aidan;Loebel Antony	Lurasidone compared to other atypical antipsychotic monotherapies for adolescent schizophrenia: a systematic literature review and network meta-analysis	INCLUDED	Included first round
28	Hong, Peiwei;Tan, Tianlin;Liu, Yao;Xiao, Jing	Gepants for abortive treatment of migraine: A network meta‐analysis	EXCLUDED	Not within the field of Psychology and Educational Sciences
29	Wang, Guihua;Tan, Tianlin;Liu, Yao;Hong, Peiwei	Drugs for Acute Attack of Pediatric Migraine: A Network Meta-analysis of Randomized Controlled Trials	EXCLUDED	Not within the field of Psychology and Educational Sciences
30	Hong, Peiwei;Tan, Tianlin;Liu, Yao;Xiao, Jing	Gepants for abortive treatment of migraine: A network meta‐analysis	EXCLUDED	Not within the field of Psychology and Educational Sciences
31	Wu Dongya;Jiang Tianzi	Schizophrenia-related abnormalities in the triple network: a meta-analysis of working memory studies	EXCLUDED	Not a network meta-analysis
32	Wang, Kai;Liangqun, Rong;Xiue, Wei;Zhang, Qingxiu;Xiao Lijie	The effectiveness of various cytotherapeutic strategies for the treatment of ischemic stroke: a Bayesian network meta-analysis of randomized controlled trials	EXCLUDED	Not within the field of Psychology and Educational Sciences
33	Ying‐quan Wang;Rui‐xia Jia;Jing‐hong Liang;Li, Jing;Qian, Sheng;Jia‐yu Li;Xu, Yong	Effects of non‐pharmacological therapies for people with mild cognitive impairment. A Bayesian network meta‐analysis	INCLUDED	Included first round
34	Zhang, Duo;Zhu, Di;Wang, Fang;Ji-Chao, Zhu;Zhai, Xu;Yuan, Yuan;Chen-Xi, Li	Therapeutic effect of regulating autophagy in spinal cord injury: a network meta-analysis of direct and indirect comparisons	EXCLUDED	Not within the field of Psychology and Educational Sciences
35	Passos, Taciana Silveira;Teixeira, Marina Sá;Almeida-Santos, Marcos Antonio	Quality of Life After Gender Affirmation Surgery: a Systematic Review and Network Meta-analysis	INCLUDED	Included first round
36	Kishi Taro;Ikuta Toshikazu;Matsuda Yuki;Sakuma Kenji;Iwata Nakao	Aripiprazole vs. brexpiprazole for acute schizophrenia: a systematic review and network meta-analysis	EXCLUDED	Not within the field of Psychology and Educational Sciences
37	Falco Dimitri;Asadur, Chowdury;Rosenberg, David R;Bressler, Steven L;Diwadkar, Vaibhav A	ALE meta-analysis, its role in node identification and the effects on estimates of local network organization	EXCLUDED	Not a network meta-analysis
38	Mavranezouli, Ifigeneia;Megnin-Viggars, Odette;Daly, Caitlin;Dias, Sofia;Welton, Nicky J;Stockton, Sarah;Bhutani, Gita;Grey, Nick;Leach, Jonathan;Greenberg, Neil;Katona, Cornelius;El-Leithy, Sharif;Pilling, Stephen	Psychological treatments for post-traumatic stress disorder in adults: a network meta-analysis	INCLUDED	Included first round
39	Tang, Wei;Wang, Yan;Cheng, Juan;Yao, Jie;Yu-You, Yao;Zhou, Qiang;Shi-He, Guan	CSF sAPPα and sAPPβ levels in Alzheimer’s Disease and Multiple Other Neurodegenerative Diseases: A Network Meta-Analysis	EXCLUDED	Not within the field of Psychology and Educational Sciences
40	Hui-Xia, Zhou;Chen, Xiao;Yang-Qian, Shen;Li, Le;Ning-Xuan, Chen;Zhi-Chen, Zhu;Castellanos, Francisco Xavier;Chao-Gan, Yan	Rumination and the default mode network: Meta-analysis of brain imaging studies and implications for depression	EXCLUDED	Not a network meta-analysis
41	Cuijpers, Pim;Noma, Hisashi;Karyotaki, Eirini;Vinkers, Christiaan H;Cipriani, Andrea;Furukawa, Toshi A	A network meta‐analysis of the effects of psychotherapies, pharmacotherapies and their combination in the treatment of adult depression	INCLUDED	Included first round
42	Tench, C R;Tanasescu, Radu;Constantinescu, C S;Cottam, W J;Auer, D P	Coordinate based meta-analysis of networks in neuroimaging studies	EXCLUDED	Not a network meta-analysis
43	Doucet, Gaelle E;Janiri, Delfina;Howard, Rebecca;Madeline O’Brien;Andrews-Hanna, Jessica R;Frangou, Sophia	Transdiagnostic and disease-specific abnormalities in the default-mode network hubs in psychiatric disorders: A meta-analysis of resting-state functional imaging studies	EXCLUDED	Not a network meta-analysis
44	Alves, Carlos;Penedones, Ana;Mendes, Diogo;Batel-Marques, Francisco	Risk of infections and cardiovascular and venous thromboembolic events associated with JAK inhibitors in rheumatoid arthritis: protocols of two systematic reviews and network meta-analyses	EXCLUDED	Not within the field of Psychology and Educational Sciences
45	Juliana Beust de Lima;dos Santos Soares, Douglas;Ferrari, Filipe;Nelson Carvas Junior;Carvalho, Gabriel;Santiago Alonso Tobar Leitão;Lívia Adams Goldraich;Clausell, Nadine;Stein, Ricardo	Exercise training modalities for heart transplant recipients: a systematic review and network meta-analysis protocol	EXCLUDED	Not within the field of Psychology and Educational Sciences
46	Papola, Davide;Ostuzzi, Giovanni;Gastaldon, Chiara;Purgato, Marianna;Cinzia Del Giovane;Pompoli, Alessandro;Karyotaki, Eirini;Sijbrandij, Marit;Furukawa, Toshi A;Cuijpers, Pim;Barbui, Corrado	Which psychotherapy is effective in panic disorder? And which delivery formats are supported by the evidence? Study protocol for two systematic reviews and network meta-analyses	EXCLUDED	Protocol
47	Boonmanunt, Suparee;Pattanaprateep, Oraluck;Ongphiphadhanakul, Boonsong;McKay, Gareth;Attia, John;Thakkinstian, Ammarin	Evaluation of the effectiveness of behavioural economic incentive programmes for the promotion of a healthy diet and physical activity: a protocol for a systematic review and network meta-analysis	EXCLUDED	Not within the field of Psychology and Educational Sciences
48	He, Longtao;Geng, Yanling;Pan, Yangu;Tian, Jinhui;He, Xinyu;Deng, Xiangshu;Duan, Wenjie;Peng, Huamin	Study protocol for a network meta-analysis of digital-technology-based psychotherapies for PTSD in adults	EXCLUDED	Protocol
49	Zhou, Dongrui;Xie, Liandi;Wang, Yao;Wu, Shuang;Liu, Fengzhi;Zhang, Shuangshuang;Liu, Ruijia;Zhu, Lingqun	Clinical Efficacy of Tonic Traditional Chinese Medicine Injection on Acute Cerebral Infarction: A Bayesian Network Meta-Analysis	EXCLUDED	Not within the field of Psychology and Educational Sciences
50	Charitakis, Emmanouil;Karlsson, Lars O;Rizas, Kostantinos;Almroth, Henrik;Anders Hassel Jönsson;Schweiler, Jonas;Sideris, Skevos;Tsartsalis, Dimitrios;Dragioti, Elena;Chaimani, Anna	Comparing efficacy and safety in catheter ablation strategies for atrial fibrillation: protocol of a network meta-analysis of randomised controlled trials	EXCLUDED	Not within the field of Psychology and Educational Sciences
51	Björk, Mathilda;Gerdle, Björn;Liedberg, Gunilla;Svanholm, Frida;Solmi, Marco;Thompson, Trevor;Chaimani, Anna;Dragioti, Elena	Interventions to facilitate return to work in adults with chronic non-malignant pain: a protocol for a systematic review and network meta-analysis	EXCLUDED	Not within the field of Psychology and Educational Sciences
52	Laugesen, Christian;Ranjan, Ajenthen G;Schmidt, Signe;Rasmussen, Lauge Neimann;Nørgaard, Ole;Christensen, Robin;Nørgaard, Kirsten	Effect of adjunctive glucose-lowering drugs on body weight in people with type 1 diabetes: a systematic review and network meta-analysis protocol	EXCLUDED	Not within the field of Psychology and Educational Sciences
53	Ni, Mengwei;Wang, Haojia;Wang, Miaomiao;Zhou, Wei;Wu, Jiarui;Sun, Bin;Zhang, Qianqian;Fan, Xiaotian;Zhang, Dan;Jing, Zhiwei;Zhang, Jingyuan;Liu, Xinkui;Liu, Shuyu;Meng, Ziqi;Guo, Siyu;Jia, Shanshan;Zhang, Xiaomeng;Sheng, Xiaoguang	Comparative Efficacy of Chinese Herbal Injections Combined with Paclitaxel Plus Cisplatin for Non-Small-Cell Lung Cancer: A Multidimensional Bayesian Network Meta-Analysis	EXCLUDED	Not within the field of Psychology and Educational Sciences
54	Wang, Tao;Jin, Wei;Huang, Qianqian;Li, Haotian;Zhu, Yun;Liu, Honghong;Cai, Huadan;Wang, Jiabo;Wang, Ruilin;Xiao, Xiaohe;Zhao, Yanling;Zou, Wenjun	Clinical Efficacy and Safety of Eight Traditional Chinese Medicine Combined with Entecavir in the Treatment of Chronic Hepatitis B Liver Fibrosis in Adults: A Network Meta-Analysis	EXCLUDED	Not within the field of Psychology and Educational Sciences
55	Torbahn, Gabriel;Schoene, Daniel;Schwingshackl, Lukas;Rücker, Gerta;Knüttel, Helge;Kemmler, Wolfgang;Sieber, Cornel C;Batsis, John A;Villareal, Dennis T;Stroebele-Benschop, Nanette;Volkert, Dorothee;Kiesswetter, Eva	Effective SLOPE: EffectS of Lifestyle interventions in Older PEople with obesity: a systematic review and network meta-analysis protocol	EXCLUDED	Not within the field of Psychology and Educational Sciences
56	Jiao, Yang;Xu, Guixing;Yin, Zihan;Cheng, Ying;Sun, Sheng Ming;Zheng, Qianhua;Chen, Jiao;Fan-rong, Liang;Zhao, Ling	Acupuncture for chronic cancer-related pain: a systematic review and network meta-analysis protocol	EXCLUDED	Not within the field of Psychology and Educational Sciences
57	Altoukhi, Renad M;Alshouimi, Reema A;Al Rammah, Shahad M;Alzahrani, Mohammed Y;Almutairi, Abdulaali R;Alshehri, Abdulmajeed M;Alfayez, Osamah M;Al Yami, Majed S;Almohammed, Omar A	Safety and efficacy of dual versus triple antithrombotic therapy (DAT vs TAT) in patients with atrial fibrillation following a PCI: a systematic review and network meta-analysis	EXCLUDED	Not within the field of Psychology and Educational Sciences
58	Lin, Shanshan;Shi, Qingyang;Yang, Fengwen;Wang, Xianliang;Mao, Jingyuan	Traditional Chinese medicine injections for heart failure: a protocol for systematic review and network meta-analysis of randomised controlled trials	EXCLUDED	Not within the field of Psychology and Educational Sciences
59	He, Yuchen;He, Hongyi;Dong-Xing, Xie;Li, Xiaoxiao;Wang, Yilun	Comparative efficacy and safety of intra-articular analgesics after knee arthroscopy: a Bayesian network meta-analysis protocol	EXCLUDED	Not within the field of Psychology and Educational Sciences
60	Thom, Howard;Jansen, Jeroen;Shafrin, Jason;Zhao, Lauren;George, Joseph;Hung-Yuan, Cheng;Gupta, Subhajit;Shah, Nirmish	Crizanlizumab and comparators for adults with sickle cell disease: a systematic review and network meta-analysis	EXCLUDED	Not within the field of Psychology and Educational Sciences
61	Ho, Emma;Ferreira, Manuela;Chen, Lingxiao;Simic, Milena;Ashton-James, Claire;Comachio, Josielli;Hayden, Jill;Ferreira, Paulo	Psychological interventions for chronic non-specific low back pain: protocol of a systematic review with network meta-analysis	EXCLUDED	Protocol
62	Torres, Daniela;Zaror, Carlos;Iturriaga, Verónica;Tobias, Aurelio	Intra-articular corticosteroids for treatment of temporomandibular joint internal disorders: protocol for systematic review and network meta-analysis	EXCLUDED	Not within the field of Psychology and Educational Sciences
63	Lu, Xiaona;Zheng, Yawei;Fang, Wen;Huang, Wenjie;Peng Shu	Effectiveness and Safety of Oral Chinese Patent Medicines Combined with Chemotherapy for Gastric Cancer: A Bayesian Network Meta-Analysis	EXCLUDED	Not within the field of Psychology and Educational Sciences
64	Dou, Dou;Ze-yu, Zhang;Zhi-yuan, Wu;Xu-dong, Qiu;Xiang-gen Zhong	Aidi Injection, Compound Kushen Injection, or Kanglaite Injection: Which Is the Best Partner with Systemic Chemotherapy for Patients with HCC? A Network Meta-Analysis	EXCLUDED	Not within the field of Psychology and Educational Sciences
65	Cao, Guanghui;Wu, Xiaoqiang;Wang, Zhiwei;Tian, Xiangyong;Chan, Zhang;Wu, Xuan;Zhang, Haotian;Gaopeng Jing;Tianzhong Yan	What is the optimum systemic treatment for advanced/metastatic renal cell carcinoma of favourable, intermediate and poor risk, respectively? A systematic review and network meta-analysis	EXCLUDED	Not within the field of Psychology and Educational Sciences
66	Chiocchia, Virginia;Nikolakopoulou, Adriani;Papakonstantinou, Theodoros;Egger, Matthias;Salanti, Georgia	Agreement between ranking metrics in network meta-analysis: an empirical study	EXCLUDED	Methodological paper
67	Bai, Xuesong;Yao, Feng;Long, Li;Yang, Kun;Wang, Tao;Luo, Jichang;Wang, Xue;Feng, Ling;Ma, Yan;Jiao, Liqun	Treatment strategies for asymptomatic carotid artery stenosis in the era of lipid-lowering drugs: protocol for a systematic review and network meta-analysis	EXCLUDED	Not within the field of Psychology and Educational Sciences
68	Pozuelo-Carrascosa, Diana P;Cavero-Redondo, Iván;Ruben Fernández Rodríguez;Carlos Pascual Morena;Sequí-Domínguez, Irene;Martinez-Vizcaino, Vicente	Exercise versus fixed-dose combination therapy for cardiovascular risk factors control and atherosclerotic disease prevention: a network meta-analysis protocol	EXCLUDED	Not within the field of Psychology and Educational Sciences
69	Rutger MJ de Zoete;McAuley, James H;Armfield, Nigel R;Sterling, Michele	The comparative effectiveness of physical exercise interventions in individuals with chronic non-specific neck pain: protocol for a network meta-analysis	EXCLUDED	Not within the field of Psychology and Educational Sciences
70	Bae, Kyeore;Song, Si Yeon	Comparison of the clinical effectiveness of treatments for aromatase inhibitor-induced arthralgia in breast cancer patients: a protocol for a systematic review and network meta-analysis	EXCLUDED	Not within the field of Psychology and Educational Sciences
71	Anheyer, Dennis;Klose, Petra;Koch, Anna Katharina;Haller, Heidemarie;Dobos, Gustav;Cramer, Holger	Comparative efficacy of different exercise interventions in chronic non-specific low back pain: protocol of a systematic review and network meta-analysis	EXCLUDED	Not within the field of Psychology and Educational Sciences
72	Duan, Xiaojiao;Wang, Haojia;Wu, Jiarui;Guo, Yubo;Wang, Kaihuan;Liu, Xinkui;Zeng Xiantao;Zhang, Xiaomeng	Comparative Efficacy of Chinese Herbal Injections for Treating Pediatric Bronchopneumonia: A Bayesian Network Meta-Analysis of Randomized Controlled Trials	EXCLUDED	Not within the field of Psychology and Educational Sciences
73	Liu, Jian;Nie, Guangning;Yang, Li;Wen, Zehuai;Lu, Liming;Xie, Li;Cao, Dongdong;Lai, Yafang;Yang, Hongyan	Nonhormonal Hot Flash Management for Breast Cancer Survivors: A Systematic Review and Network Meta-Analysis	EXCLUDED	Not within the field of Psychology and Educational Sciences
74	Chen, Zhe;Shi, Qingyang;Tan, Lizi;Peng, Yingying;Liu, Chunxiang;Zhang, Junhua	Traditional Chinese Patent Medicine for Primary Hypertension: A Bayesian Network Meta-Analysis	EXCLUDED	Not within the field of Psychology and Educational Sciences
75	Zhang, Jinhuan;Zhang, Yanying;Huang, Xingxian;Lan, Kai;Hu, Liyu;Chen, Yirong;Yu, Haibo	Different Acupuncture Therapies for Allergic Rhinitis: Overview of Systematic Reviews and Network Meta-Analysis	EXCLUDED	Not within the field of Psychology and Educational Sciences
76	Zhang, Jinhuan;Liu, Yongfeng;Huang, Xingxian;Chen, Yirong;Hu, Liyu;Lan, Kai;Yu, Haibo	Efficacy Comparison of Different Acupuncture Treatments for Functional Dyspepsia: A Systematic Review with Network Meta-Analysis	EXCLUDED	Not within the field of Psychology and Educational Sciences
77	Seidler, Anna Lene;Duley, Lelia;Katheria, Anup C;Catalina De Paco Matallana;Dempsey, Eugene;Rabe, Heike;Kattwinkel, John;Mercer, Judith;Josephsen, Justin;Fairchild, Karen;Andersson, Ola;Hosono, Shigeharu;Sundaram, Venkataseshan;Datta, Vikram;El-Naggar, Walid;Tarnow-Mordi, William;Debray, Thomas;Hooper, Stuart B;Kluckow, Martin;Polglase, Graeme;Davis, Peter G;Montgomery, Alan;Hunter, Kylie E;Barba…	Systematic review and network meta-analysis with individual participant data on cord management at preterm birth (iCOMP): study protocol	EXCLUDED	Not within the field of Psychology and Educational Sciences
78	Han, Shisheng;Yao, Tianwen;Lu, Yanhua;Lu, Yan;Xu, Yanqiu;Wang, Yi	Chinese Herbal Injections for Primary Nephrotic Syndrome in Adults: A Systematic Review and Network Meta-Analysis	EXCLUDED	Not within the field of Psychology and Educational Sciences
79	He, Shiwei;Zou, Yue;Li, Juan;Liu, Jumei;Zhao, Li;Yang, Hua;Su, Zhiying;Ye, Huiming	Anticoagulation regimens during pregnancy in patients with mechanical heart valves: a protocol for a systematic review and network meta-analysis	EXCLUDED	Not within the field of Psychology and Educational Sciences
80	Liu, Jieting;Xu, Xiaonan;Li, Muyang;Cai, Runjin;Yang, Kehu	Comparison of the airway complications of subtypes of laryngeal mask airway and i-gel in child patients under general anaesthesia: a protocol for systematic review and network meta-analysis of randomised control trials	EXCLUDED	Not within the field of Psychology and Educational Sciences
81	Deng, Jiawen;Umaima Abbas;Chang, Oswin;Dhivagaran, Thanansayan;Sanger, Stephanie;Bozzo, Anthony	Antidiabetic and antiosteoporotic pharmacotherapies for prevention and treatment of type 2 diabetes-induced bone disease: protocol for two network meta-analyses	EXCLUDED	Not within the field of Psychology and Educational Sciences
82	Bighelli, Irene;Rodolico, Alessandro;Pitschel-Walz, Gabi;Wulf-Peter Hansen;Barbui, Corrado;Furukawa, Toshi A;Salanti, Georgia;Leucht, Stefan	Psychosocial treatments for relapse prevention in schizophrenia: study protocol for a systematic review and network meta-analysis of randomised evidence	INCLUDED	Protocol
83	Tang, Xiaofang;Hu, Qiancheng;Chen, Ye;Wang, Xin;Li, Xiaofen;Cheng, Ke;Cao, Dan	Optimal dose-fractionation schedule of palliative radiotherapy for patients with bone metastases: a protocol for systematic review and network meta-analysis	EXCLUDED	Not within the field of Psychology and Educational Sciences
84	Renata Giacomini Oliveira Ferreira Leite;Luísa Rocco Banzato;Julia Simões Corrêa Galendi;Mendes, Adriana Lucia;Bolfi, Fernanda;Areti, Angeliki Veroniki;Thabane, Lehana;Vania dos Santos Nunes-Nogueira	Effectiveness of non-pharmacological strategies in the management of type 2 diabetes in primary care: a protocol for a systematic review and network meta-analysis	EXCLUDED	Not within the field of Psychology and Educational Sciences
85	Li, Mei;Mu, Fengqun;Su, Dongpo;Han, Qian;Guo, Zhenzhong;Chen, Tong	Different surgical interventions for patients with spontaneous supratentorial intracranial hemorrhage: A network meta-analysis	EXCLUDED	Not within the field of Psychology and Educational Sciences
86	Mavranezouli, Ifigeneia;Odette Megnin‐Viggars;Daly, Caitlin;Dias, Sofia;Stockton, Sarah;Richard Meiser‐Stedman;Trickey, David;Pilling, Stephen	Research Review: Psychological and psychosocial treatments for children and young people with post‐traumatic stress disorder: a network meta‐analysis	INCLUDED	Included first round
87	Huang, Jianjie;Chen, Min;Chen, Ce;Lin, Xiaodong;Jiang, Deguo;Zhang, Yonghui;Wang, Lina;Zhuo, Chuanjun;Tian, Hongjun;Du, Chenyuan	Efficacy and acceptability of three prolactin-sparing antipsychotics in patient with schizophrenia: a network meta-analysis	EXCLUDED	Not within the field of Psychology and Educational Sciences
88	Gao, Yingxue;Shuai, Dandan;Bu, Xuan;Hu, Xinyu;Tang, Shi;Zhang, Lianqing;Li, Hailong;Hu, Xiaoxiao;Lu, Lu;Gong, Qiyong;Huang, Xiaoqi	Impairments of large-scale functional networks in attention-deficit/hyperactivity disorder: a meta-analysis of resting-state functional connectivity	EXCLUDED	Not a network meta-analysis
89	De Giorgi, Riccardo	The &lt;i&gt;wh&lt;/i&gt;-questions of network meta-analyses	EXCLUDED	Methodological paper
90	Cooper, Miranda C;Kilvert, Hannah S;Hodgkins, Paul;Roskell, Neil S;Eldar-Lissai, Adi	Using Matching‑Adjusted Indirect Comparisons and Network Meta‑analyses to Compare Efficacy of Brexanolone Injection with Selective Serotonin Reuptake Inhibitors for Treating Postpartum Depression	EXCLUDED	Not within the field of Psychology and Educational Sciences
91	Saha, Neena;Cutting, Laurie	Exploring the use of network meta-analysis in education: examining the correlation between ORF and text complexity measures	INCLUDED	Included first round
92	Huhn, Maximilian;Nikolakopoulou, Adriani;Schneider-Thoma, Johannes;Krause, Marc;Samara, Myrto;Peter, Natalie;Arndt, Thomas;Lio Bäckers;Rothe, Philipp;Cipriani, Andrea;Davis, John;Salanti, Georgia;Leucht, Stefan	Comparative efficacy and tolerability of 32 oral antipsychotics for the acute treatment of adults with multi-episode schizophrenia: a systematic review and network meta-analysis	EXCLUDED	Not within the field of Psychology and Educational Sciences
93	Stein, Murray B, MD, MPH;Norman, Sonya B, PhD	When Does Meta-analysis of a Network Not Work?: Fishing for Answers	EXCLUDED	Not a network meta-analysis
94	Merz, Jasmin, MSc;Schwarzer, Guido, PhD;Gerger, Heike	Comparative Efficacy and Acceptability of Pharmacological, Psychotherapeutic, and Combination Treatments in Adults With Posttraumatic Stress Disorder:A Network Meta-analysis	INCLUDED	Included first round
95	López-López, José A;Davies, Sarah R;Caldwell, Deborah M;Churchill, Rachel;Peters, Tim J;Tallon, Deborah;Dawson, Sarah;Wu, Qi;Li, Jinshuo;Taylor, Abigail;Lewis, Glyn;Kessler, David S;Wiles, Nicola;Welton, Nicky J	The process and delivery of CBT for depression in adults: a systematic review and network meta-analysis	INCLUDED	Included first round
96	Liew, Tau Ming, MCI, MRCPsych;Lee, Cia Sin, MMed(FM), FCFPS	Reappraising the Efficacy and Acceptability of Multicomponent Interventions for Caregiver Depression in Dementia: The Utility of Network Meta-Analysis	INCLUDED	Included first round
97	Del Giovane, Cinzia, PhD;Cortese, Samuele, MD, PhD;Cipriani, Andrea, MD, PhD	Combining Pharmacological and Nonpharmacological Interventions in Network Meta-analysis in Psychiatry	EXCLUDED	Not within the field of Psychology and Educational Sciences
98	Mavridis, Dimitris	Network meta-analysis in a nutshell	EXCLUDED	Methodological paper
99	Cuijpers, Pim, PhD;Noma, Hisashi, PhD, MD;Karyotaki, Eirini, PhD;Cipriani, Andrea, PhD, MD;Furukawa, Toshi A, PhD, MD	Effectiveness and Acceptability of Cognitive Behavior Therapy Delivery Formats in Adults With DepressionA Network Meta-analysis	INCLUDED	Included first round
100	Swartz, Holly A, MD;Fournier, Jay, PhD	Can Network Meta-analysis Substitute for Direct Comparisons in Psychotherapy Trials?	EXCLUDED	Opinion piece
101	Hennessy, Emily Alden;Tanner-Smith, Emily E;Mavridis, Dimitris;Grant, Sean P	Comparative Effectiveness of Brief Alcohol Interventions for College Students: Results from a Network Meta-Analysis	INCLUDED	Included first round
102	Bo-Ru, Jin;Hua-Yan, Liu	Comparative efficacy and safety of cognitive enhancers for treating vascular cognitive impairment: systematic review and Bayesian network meta-analysis	EXCLUDED	Not within the field of Psychology and Educational Sciences
103	Snedecor, Sonya J;Mayer, Geert;Thorpy, Michael J;Dauvilliers, Yves	Multiple treatment comparison in narcolepsy: a network meta-analysis—methodological concerns	EXCLUDED	Not within the field of Psychology and Educational Sciences
104	Thancharoen, Onnita;Limwattananon, Chulaporn;Waleekhachonloet, Onanong;Rattanachotphanit, Thananan;Limwattananon, Phumtham;Limpawattana, Panita	Ginkgo biloba Extract (EGb761), Cholinesterase Inhibitors, and Memantine for the Treatment of Mild-to-Moderate Alzheimer's Disease: A Network Meta-Analysis	EXCLUDED	Not within the field of Psychology and Educational Sciences
105	Wu, Yi-Cheng, MD;Tseng, Ping-Tao, MD;Tu, Yu-Kang, DDS, PhD;Hsu, Chung-Yao, MD, PhD;Liang, Chih-Sung, MD;Yeh, Ta-Chuan, MD;Chen, Tien-Yu, MD;Chu, Che-Sheng, MD;Matsuoka, Yutaka J, MD, PhD;Stubbs, Brendon, MD, PhD;Carvalho, Andre F, MD, PhD;Wada, Saho, MD, PhD;Lin, Pao-Yen, MD, PhD;Chen, Yen-Wen, MD;Su, Kuan-Pin, MD, PhD	Association of Delirium Response and Safety of Pharmacological Interventions for the Management and Prevention of Delirium: A Network Meta-analysis	EXCLUDED	Not within the field of Psychology and Educational Sciences
106	Tomlinson, Anneka;Efthimiou, Orestis;Boaden, Katharine;New, Emma;Mather, Sarah;Salanti, Georgia;Imai, Hissei;Ogawa, Yusuke;Tajika, Aran;Kishimoto, Sanae;Kikuchi, Sino;Chevance, Astrid;Furukawa, Toshi A;Cipriani, Andrea	Side effect profile and comparative tolerability of 21 antidepressants in the acute treatment of major depression in adults: protocol for a network meta-analysis	EXCLUDED	Not within the field of Psychology and Educational Sciences
107	Fallah, Merrick S;Shaikh, Mateen R;Neupane, Binod;Rusiecki, Daniel;Bennett, Teresa A;Beyene, Joseph	Atypical Antipsychotics for Irritability in Pediatric Autism: A Systematic Review and Network Meta-Analysis	EXCLUDED	Not within the field of Psychology and Educational Sciences
108	Wang;Wu;Duan;Zhang;Lin;Ni;Liu;Meng;Gao;Tan	Comparative efficacy of Chinese herbal injections for angina pectoris: A Bayesian network meta-analysis of randomized controlled trials	EXCLUDED	Not within the field of Psychology and Educational Sciences
109	Slee, April;Nazareth, Irwin;Bondaronek, Paulina;Liu, Yifeng;Cheng, Zhihang;Freemantle, Nick	Pharmacological treatments for generalised anxiety disorder: a systematic review and network meta-analysis	EXCLUDED	Not within the field of Psychology and Educational Sciences
110	Cortese, Samuele, MD, PhD;Tomlinson, Anneka, BM BCh, PhD;Cipriani, Andrea, MD, PhD	Meta-Review: Network Meta-Analyses in Child and Adolescent Psychiatry	EXCLUDED	Not within the field of Psychology and Educational Sciences
111	Eve-Ling Khoo;Small, Rebecca;Cheng, Wei;Taylor Hatchard;Glynn, Brittany;Rice, Danielle B;Skidmore, Becky;Kenny, Samantha;Hutton, Brian;Poulin, Patricia A	Comparative evaluation of group-based mindfulness-based stress reduction and cognitive behavioural therapy for the treatment and management of chronic pain: A systematic review and network meta-analysis	INCLUDED	Included first round
112	Yang, Man;Yu, Yuanyuan;Ping-Guang Lei;Yuan, Jinqiu	Comparative efficacy and safety of probiotics for the treatment of irritable bowel syndrome: a systematic review and network meta-analysis protocol	EXCLUDED	Not within the field of Psychology and Educational Sciences
113	Xiong, Feng;Fu, Chenying;Zhang, Qing;Peng, Lihong;Liang, Zejun;Chen, Li;He, Chengqi;Quan, Wei	The Effect of Different Acupuncture Therapies on Neurological Recovery in Spinal Cord Injury: A Systematic Review and Network Meta-Analysis of Randomized Controlled Trials	EXCLUDED	Not within the field of Psychology and Educational Sciences
114	Fujii, Tomoko;Belletti, Alessandro;Carr, Anitra;Furukawa, Toshi A;Luethi, Nora;Putzu, Alessandro;Sartini, Chiara;Salanti, Georgia;Tsujimoto, Yasushi;Udy, Andrew A;Young, Paul J;Bellomo, Rinaldo	Vitamin C therapy for patients with sepsis or septic shock: a protocol for a systematic review and a network meta-analysis	EXCLUDED	Not within the field of Psychology and Educational Sciences
115	Kelley, George A;Kelley, Kristi S;Pate, Russell R	Exercise and adiposity in overweight and obese children and adolescents: a systematic review with network meta-analysis of randomised trials	EXCLUDED	Not within the field of Psychology and Educational Sciences
116	Ubago-Guisado, Esther;Gracia-Marco, Luis;Cavero-Redondo, Iván;Martinez-Vizcaino, Vicente;Notario-Pacheco, Blanca;Pozuelo-Carrascosa, Diana P;Adalia, Esther G;Álvarez-Bueno, Celia	Effect of different types of exercise on health-related quality of life during and after cancer treatment: a protocol for a systematic review and network meta-analysis	EXCLUDED	Not within the field of Psychology and Educational Sciences
117	Barton, Samantha;Wakefield, Victoria;O'Mahony, Colm;Edwards, Steven	Effectiveness of topical and ablative therapies in treatment of anogenital warts: a systematic review and network meta-analysis	EXCLUDED	Not within the field of Psychology and Educational Sciences
118	Athanasiou, Antonios;Areti, Angeliki Veroniki;Efthimiou, Orestis;Kalliala, Ilkka;Naci, Huseyin;Bowden, Sarah;Paraskevaidi, Maria;Martin-Hirsch, Pierre;Bennett, Philip;Paraskevaidis, Evangelos;Salanti, Georgia;Kyrgiou, Maria	Comparative fertility and pregnancy outcomes after local treatment for cervical intraepithelial neoplasia and stage 1a1 cervical cancer: protocol for a systematic review and network meta-analysis from the CIRCLE group	EXCLUDED	Not within the field of Psychology and Educational Sciences
119	Jodal, Henriette C;Helsingen, Lise M;Anderson, Joseph C;Lytvyn, Lyubov;Vandvik, Per Olav;Emilsson, Louise	Colorectal cancer screening with faecal testing, sigmoidoscopy or colonoscopy: a systematic review and network meta-analysis	EXCLUDED	Not within the field of Psychology and Educational Sciences
120	Techapongsatorn, Suphakarn;Tansawet, Amarit;Kasetsermwiriya, Wisit;Pattanaprateep, Oraluck;Thakkinstian, Ammarin	Mesh fixation technique for inguinal hernia repair: protocol for an umbrella review with integrated and updated network meta-analysis	EXCLUDED	Not within the field of Psychology and Educational Sciences
121	Zhi-Chao Hu;Tang, Qian;Chang-Min, Sang;Tang, Li;Li, Xiaobin;Zheng, Gang;Zhen-Hua, Feng;Jiang-Wei, Xuan;Zhi-Hao Shen;Li-Yan, Shen;Wen-Fei Ni;Ai-Min, Wu	Comparison of fracture risk using different supplemental doses of vitamin D, calcium or their combination: a network meta-analysis of randomised controlled trials	EXCLUDED	Not within the field of Psychology and Educational Sciences
122	Ostinelli, Edoardo G;Armando D’Agostino;Shokraneh, Farhad;Salanti, Georgia;Furukawa, Toshi A	Acute interventions for aggression and agitation in psychosis: study protocol for a systematic review and network meta-analysis	EXCLUDED	Not within the field of Psychology and Educational Sciences
123	Zhou, Jing;Li, Junlong;Yang, Jiwei;Li, Jianliang;Wang, Chongxin	Acupuncture methods for acute migraine attack: a Bayesian network meta-analysis protocol	EXCLUDED	Not within the field of Psychology and Educational Sciences
124	Wang, Xianzhe;Liu, Jiabin;Huang, Lijin;Zeng, Hai;He, Guoxin;Chen, Ling;Ma, Rui;Fu, Wenbin;Baile Ning	Anti-diabetic agents for prevention of type 2 diabetes mellitus in people with pre-diabetes: a systematic review and network meta-analysis protocol	EXCLUDED	Not within the field of Psychology and Educational Sciences
125	Hua, Zhen;Feng-Ting Zhai;Tian, Jinhui;Cheng-Fei, Gao;Xu, Peng;Zhang, Fan;Si-jia, Liu;Dong, Kun;Xiao-Feng, Du;Zhang, Zhe;Yang, Guanlin	Effectiveness and safety of oral Chinese patent medicines as adjuvant treatment for unstable angina pectoris on the national essential drugs list of China: a protocol for a systematic review and network meta-analysis	EXCLUDED	Not within the field of Psychology and Educational Sciences
126	Kanters, Steve;Wilkinson, Lars;Vrazic, Hrvoje;Sharma, Rohini;Lopes, Sandra;Popoff, Evan;Druyts, Eric	Comparative efficacy of once-weekly semaglutide versus SGLT-2 inhibitors in patients inadequately controlled with one to two oral antidiabetic drugs: a systematic literature review and network meta-analysis	EXCLUDED	Not within the field of Psychology and Educational Sciences
127	Li, Juan;Zhong, Dongling;Ye, Jing;He, Mingxing;Liu, Xicen;Zheng, Hui;Jin, Rongjiang;Shao-lan, Zhang	Rehabilitation for balance impairment in patients after stroke: a protocol of a systematic review and network meta-analysis	EXCLUDED	Not within the field of Psychology and Educational Sciences
128	Takeuchi, Jiro;Noma, Hisashi;Sakanishi, Yuta;Kawamura, Takashi	Adverse events associated with human papillomavirus vaccines: a protocol for systematic review with network meta-analysis incorporating all randomised controlled trials comparing with placebo, adjuvants and other vaccines	EXCLUDED	Not within the field of Psychology and Educational Sciences
129	Al-khalidi, Banaz;Joycelyne Efua Ewusie;Jemila Hamid;Kimball, Samantha	Effectiveness and safety of steady versus intermittent high dose vitamin D supplementation for the prevention of falls and fractures among adults: a protocol for systematic review and network meta-analysis	EXCLUDED	Not within the field of Psychology and Educational Sciences
130	Athanasiou, Antonios;Areti, Angeliki Veroniki;Efthimiou, Orestis;Kalliala, Ilkka;Naci, Huseyin;Bowden, Sarah;Paraskevaidi, Maria;Martin-Hirsch, Pierre;Bennett, Philip;Paraskevaidis, Evangelos;Salanti, Georgia;Kyrgiou, Maria	Comparative efficacy and complication rates after local treatment for cervical intraepithelial neoplasia and stage 1a1 cervical cancer: protocol for a systematic review and network meta-analysis from the CIRCLE Group	EXCLUDED	Not within the field of Psychology and Educational Sciences
131	Mitra, Souvik;Disher, Timothy;Pichler, Gerhard;D'Souza, Brandon;Mccord, Helen;Chayapathi, Varsha;Jones, Karlee;Schmölzer, Georg	Delivery room interventions to prevent bronchopulmonary dysplasia in preterm infants: a protocol for a systematic review and network meta-analysis	EXCLUDED	Not within the field of Psychology and Educational Sciences
132	Eric KC Wong;Lachance, Chantelle C;Page, Matthew J;Watt, Jennifer;Veroniki, Areti;Straus, Sharon E;Tricco, Andrea C	Selective reporting bias in randomised controlled trials from two network meta-analyses: comparison of clinical trial registrations and their respective publications	EXCLUDED	Methodological paper
133	Lewis, Kimberley A;Chaudhuri, Dipayan;Guyatt, Gordon;Burns, Karen E A;Bosma, Karen;Long, Ge;Karachi, Tim;Piraino, Thomas;Fernando, Shannon M;Ranganath, Nischal;Brochard, Laurent;Rochwerg, Bram	Comparison of ventilatory modes to facilitate liberation from mechanical ventilation: protocol for a systematic review and network meta-analysis	EXCLUDED	Not within the field of Psychology and Educational Sciences
134	Zheng, Qiyan;Yang, Huisheng;Liu, Weijing;Sun, Weiwei;Zhao, Qing;Zhang, Xiaoxiao;Jin, Huanan;Sun, Luying	Comparative efficacy of 13 immunosuppressive agents for idiopathic membranous nephropathy in adults with nephrotic syndrome: a systematic review and network meta-analysis	EXCLUDED	Not within the field of Psychology and Educational Sciences
135	Daly, Caitlin H;Neupane, Binod;Beyene, Joseph;Thabane, Lehana;Straus, Sharon E;Hamid, Jemila S	Empirical evaluation of SUCRA-based treatment ranks in network meta-analysis: quantifying robustness using Cohen’s kappa	EXCLUDED	Methodological paper
136	Yu, Zhiyuan;Zheng, Jun;Lu, Ma;Guo, Rui;You, Chao;Li, Hao	Comparison of surgical strategies in patients with spontaneous intracerebral haemorrhage: a protocol for a network meta-analysis	EXCLUDED	Not within the field of Psychology and Educational Sciences
137	Dang, Fangping;Li, Huiju;Tian, Jinhui;Wang, Ruijuan;Ren, Jingjie	What is the best catheter lock solution in preventing catheter-related blood infections? A protocol for a Bayesian network meta-analysis of randomised controlled trials	EXCLUDED	Not within the field of Psychology and Educational Sciences
138	Munkholm, Klaus;Asger Sand Paludan-Müller;Boesen, Kim	Considering the methodological limitations in the evidence base of antidepressants for depression: a reanalysis of a network meta-analysis	EXCLUDED	Not within the field of Psychology and Educational Sciences
139	Salcher-Konrad, Maximilian;Naci, Huseyin;McDaid, David;Alladi, Suvarna;Oliveira, Deborah;Fry, Andra;Hussein, Shereen;Knapp, Martin;Musyimi, Christine Wayua;David Musyimi Ndetei;Lopez-Ortega, Mariana;Comas-Herrera, Adelina	Effectiveness of interventions for dementia in low- and middle-income countries: protocol for a systematic review, pairwise and network meta-analysis	EXCLUDED	Protocol
140	Gao, Chengfei;Chen, Guanghui;Yang, Hui;Hua, Zhen;Xu, Peng;Wong, Mansang;He, Chengqi	Relative effectiveness of different forms of exercises for treatment of chronic low back pain: protocol for a systematic review incorporating Bayesian network meta-analysis	EXCLUDED	Not within the field of Psychology and Educational Sciences
141	Shun-Li, Kan;Ling-Xiao, Chen;Zhi-Fang, Yuan;Hu, Wei;Ru-Sen, Zhu	Exercise interventions for ankylosing spondylitis: a protocol for a Bayesian network meta-analysis	EXCLUDED	Not within the field of Psychology and Educational Sciences
142	Karyotaki, Eirini;Furukawa, Toshi A;Efthimiou, Orestis;Riper, Heleen;Cuijpers, Pim	Guided or self-guided internet-based cognitive–behavioural therapy (iCBT) for depression? Study protocol of an individual participant data network meta-analysis	EXCLUDED	Not a network meta-analysis
143	Muhammad Ishrat Husain;Strawbridge, Rebecca;Carter, Ben;Jones, Brett D M;Young, Allan;Carvalho, Andre F	Efficacy and acceptability of adjunctive psychological and pharmacological interventions for treatment-resistant depression: protocol for a systematic review and network meta-analysis	EXCLUDED	Protocol
144		Correction: &lt;i&gt;Comparative safety and effectiveness of long-acting inhaled agents for treating chronic obstructive pulmonary disease: a systematic review and network meta-analysis&lt;/i&gt;	EXCLUDED	Not within the field of Psychology and Educational Sciences
145	Du, Yixiu;Wu, Fangqin;Lu, Sai;Zheng, Wei;Wang, Huiying;Chen, Ruming;Lu, Xiaoying;Zhang, Yu	Efficacy of pressure ulcer prevention interventions in adult intensive care units: a protocol for a systematic review and network meta-analysis	EXCLUDED	Not within the field of Psychology and Educational Sciences
146	Ding, Li;Zhuo, Chuanjun;Fan, Yuxin;Zhang, Yalan;Li, Hui;Dongwang Qi;Tang, Shaofang;Cui, Jingqiu;He, Qing;Liu, Ming	Comparative long-term effectiveness and safety of primary bariatric surgeries in treating type 2 diabetes mellitus in adults: a protocol for systematic review and network meta-analysis of randomised controlled trials	EXCLUDED	Not within the field of Psychology and Educational Sciences
147	Chen, Lingxiao;Ferreira, Paulo H;Beckenkamp, Paula R;Ferreira, Manuela L	Comparative efficacy and safety of surgical and invasive treatments for adults with degenerative lumbar spinal stenosis: protocol for a network meta-analysis and systematic review	EXCLUDED	Not within the field of Psychology and Educational Sciences
148	Busse, Jason W;Craigie, Samantha;Sadeghirad, Behnam;Couban, Rachel;Hong, Patrick;Oparin, Yvgeniy;May, Curtis;Lok, Annie;Guyatt, Gordon H	Management of acute musculoskeletal pain (excluding low back pain): protocol for a systematic review and network meta-analysis of randomised trials	EXCLUDED	Not within the field of Psychology and Educational Sciences
149	Mo, Zhuomao;Li, Dong;Zhang, Renwen;Chang, Minmin;Yang, Binbin;Tang, Shujie	Comparisons of the Effectiveness and Safety of Tuina, Acupuncture, Traction, and Chinese Herbs for Lumbar Disc Herniation: A Systematic Review and Network Meta-Analysis	EXCLUDED	Not within the field of Psychology and Educational Sciences
150	Karner, Charlotta;Kew, Kayleigh;Wakefield, Victoria;Masento, Natalie;Edwards, Steven J	Targeted therapies for previously treated advanced or metastatic renal cell carcinoma: systematic review and network meta-analysis	EXCLUDED	Not within the field of Psychology and Educational Sciences
151	Huang, Jinzhu;Chen, Xiaohong;Xing, Haiyan;Chen, Lin;Xie, Zhaolu;He, Shuangshuang;Wang, Xiaofang;Li, Yong;Cui, Huanhuan;Chen, Jianhong	Aspirin and heparin for the prevention of pre-eclampsia: protocol for a systematic review and network meta-analysis	EXCLUDED	Not within the field of Psychology and Educational Sciences
152	Lewis, Adam;Axson, Eleanor L;Potts, James;Tarnowska, Renelle;Vioix, Helene;Quint, Jennifer K	Protocol for a systematic literature review and network meta-analysis of the clinical benefit of inhaled maintenance therapies in chronic obstructive pulmonary disease	EXCLUDED	Not within the field of Psychology and Educational Sciences
153	Liu, Shi;Wang, Kaihuan;Duan, Xiaojiao;Wu, Jiarui;Zhang, Dan;Liu, Xinkui;Zhao, Yi	Efficacy of Danshen Class Injection in the Treatment of Acute Cerebral Infarction: A Bayesian Network Meta-Analysis of Randomized Controlled Trials	EXCLUDED	Not within the field of Psychology and Educational Sciences
154	Luo, Chuanjin;Wen, Junmao;Sun, Weipeng;Li, Ting;Yu, Xiaojiang;Zhang, Tian;Zhou, Xiaoqi;Wu, Wei;Li, Rong	Effects of traditional Chinese exercise on cardiac rehabilitation after percutaneous coronary intervention: study protocol for network meta-analysis of randomised controlled trials	EXCLUDED	Not within the field of Psychology and Educational Sciences
155	Zhou, Xinyu, PhD;Zhang, Yuqing, PhD;Furukawa, Toshiaki A, MD;Cuijpers, Pim, PhD;Pu, Juncai, MD;Weisz, John R, PhD;Yang, Lining, MD;Hetrick, Sarah E, DPsych;Del Giovane, Cinzia, PhD;Cohen, David, PhD;James, Anthony C, PhD;Yuan, Shuai, MD;Whittington, Craig, PhD;Jiang, Xiaofeng, MD;Teng, Teng, MD;Cipriani, Andrea, PhD;Xie, Peng, MD	Different Types and Acceptability of Psychotherapies for Acute Anxiety Disorders in Children and Adolescents: A Network Meta-analysis	INCLUDED	Included first round
156	Siribumrungwong, Boonying;Srikuea, Kanoklada;Orrapin, Saritphat;Benyakorn, Thoetphum;Rerkasem, Kittipan;Thakkinstian, Ammarin	Endovenous ablation and surgery in great saphenous vein reflux: a systematic review and network meta-analysis of randomised controlled trials protocol	EXCLUDED	Not within the field of Psychology and Educational Sciences
157	Lang, Junjie;Jin, Lairun;Yao, Yingshui	Comparative efficacy of interventions for reducing injection and sexual risk behaviours to prevent HIV in injection drug users: protocol for Bayesian network meta-analysis	EXCLUDED	Not within the field of Psychology and Educational Sciences
158	Xie, Runsheng;Tian, Jinhui;Wang, Yangyang;Cai, Yefeng;Li, Hui	Efficacy and safety of different drug monotherapies for tension-type headache in adults: study protocol for a Bayesian network meta-analysis	EXCLUDED	Not within the field of Psychology and Educational Sciences
159	Wong, Ting Yat;Azah Sid;Wensing, Tobias;Eickhoff, Simon B;Habel, Ute;Gur, Ruben C;Thomas Nickl-Jockschat	Neural networks of aggression: ALE meta-analyses on trait and elicited aggression	EXCLUDED	Not a network meta-analysis
160	Erlend Glasø Faltinsen;Ole Jakob Storebø;Gluud, Christian	Methodological concerns with network meta-analysis on drugs for attention deficit hyperactivity disorder	EXCLUDED	Methodological paper
161	Lehert, Philippe;Falissard, Bruno	Multiple treatment comparison in narcolepsy: a network meta-analysis	EXCLUDED	Not within the field of Psychology and Educational Sciences
162	Slade, Eric;Keeney, Edna;Mavranezouli, Ifigeneia;Dias, Sofia;Fou, Linyun;Stockton, Sarah;Saxon, Leanne;Waller, Glenn;Turner, Hannah;Serpell, Lucy;Fairburn, Christopher G;Kendall, Tim	Treatments for bulimia nervosa: a network meta-analysis	INCLUDED	Included first round
163	Su, Liang;Lu, Zheng;Shi, Shenxun;Xu, Yifeng	Ziprasidone, haloperidol and clonazepam intramuscular administration in the treatment of agitation symptoms in Chinese patients with schizophrenia: A network meta-analysis	EXCLUDED	Not within the field of Psychology and Educational Sciences
164	Jain, Puneet;Tomlinson, George;Snead, Carter;Sander, Beate;Widjaja, Elysa	Systematic review and network meta-analysis of resective surgery for mesial temporal lobe epilepsy	EXCLUDED	Not within the field of Psychology and Educational Sciences
165	Chen, Taolin;Becker, Benjamin;Camilleri, Julia;Wang, Li;Yu, Shuqi;Eickhoff, Simon B;Chunliang Feng	A domain-general brain network underlying emotional and cognitive interference processing: evidence from coordinate-based and functional connectivity meta-analyses	EXCLUDED	Not a network meta-analysis
166	Tian, Simiao;Zhao, Dewei	Comparative effectiveness of exercise interventions for low back pain: a systematic review and network meta-analysis of 41 randomised controlled trials	EXCLUDED	Not within the field of Psychology and Educational Sciences
167	Bighelli, Irene;Salanti, Georgia;Huhn, Maximilian;Johannes Schneider‐Thoma;Krause, Marc;Reitmeir, Cornelia;Wallis, Sofia;Schwermann, Felicitas;Gabi Pitschel‐Walz;Barbui, Corrado;Furukawa, Toshi A;Leucht, Stefan	Psychological interventions to reduce positive symptoms in schizophrenia: systematic review and network meta‐analysis	INCLUDED	Included first round
168	Sarah C O S Padilha;Virtuoso, Suzane;Tonin, Fernanda S;Borba, Helena H L;Pontarolo, Roberto	Efficacy and safety of drugs for attention deficit hyperactivity disorder in children and adolescents: a network meta-analysis	EXCLUDED	Not within the field of Psychology and Educational Sciences
169	Fox, Joel;Zhang, Paige	Network meta-analysis of antidepressants	EXCLUDED	Not within the field of Psychology and Educational Sciences
170	Kirsch, Irving;Jakobsen, Janus Christian	Network meta-analysis of antidepressants	EXCLUDED	Not within the field of Psychology and Educational Sciences
171	Boesen, Kim;Asger Sand Paludan-Müller;Munkholm, Klaus	Network meta-analysis of antidepressants	EXCLUDED	Not within the field of Psychology and Educational Sciences
172	Warren, John	Network meta-analysis of antidepressants	EXCLUDED	Not within the field of Psychology and Educational Sciences
173	Timimi, Sami;Moncrieff, Joanna;Gøtzche, Peter;Davies, James;Kinderman, Peter;Byng, Richard;Montagu, Luke;Read, John	Network meta-analysis of antidepressants	EXCLUDED	Not within the field of Psychology and Educational Sciences
174	Cipriani, Andrea;Salanti, Georgia;Furukawa, Toshi A;Turner, Erick;Ioannidis, John P A;Geddes, John R	Network meta-analysis of antidepressants – Authors' reply	EXCLUDED	Not within the field of Psychology and Educational Sciences
175	Lucchetta, Rosa C;Tonin, Fernanda S;Borba, Helena H L;Leonart, Letícia P;Ferreira, Vinicius L;Bonetti, Aline F;Riveros, Bruno S;Becker, Jefferson;Pontarolo, Roberto;Fernandez-Llimós, Fernando;Wiens, Astrid	Disease-Modifying Therapies for Relapsing-Remitting Multiple Sclerosis: A Network Meta-Analysis	EXCLUDED	Not within the field of Psychology and Educational Sciences
176	Mo, Zhuomao;Li, Dong;Zhang, Renwen;Chang, Minmin;Yang, Binbin;Tang, Shujie	Comparative effectiveness and safety of posterior lumbar interbody fusion, Coflex, Wallis, and X-stop for lumbar degenerative diseases: A systematic review and network meta-analysis	EXCLUDED	Not within the field of Psychology and Educational Sciences
177	Cipriani, Andrea;Williams, Taryn;Nikolakopoulou, Adriani;Salanti, Georgia;Chaimani, Anna;Ipser, Jonathan;Cowen, Phil J;Geddes, John R;Stein, Dan J	Comparative efficacy and acceptability of pharmacological treatments for post-traumatic stress disorder in adults: a network meta-analysis	EXCLUDED	Not within the field of Psychology and Educational Sciences
178	Pompoli, Alessandro;Furukawa, Toshi A;Efthimiou, Orestis;Imai, Hissei;Tajika, Aran;Salanti, Georgia	Dismantling cognitive-behaviour therapy for panic disorder: a systematic review and component network meta-analysis	INCLUDED	Included first round
179	Molloy, G J;Noone, C;Caldwell, D;Welton, N J;Newell, J	Network meta-analysis in health psychology and behavioural medicine: a primer	EXCLUDED	Methodological paper
180	Degnan, Amy;Berry, Katherine;Sweet, Daryl;Abel, Kathryn;Crossley, Nick;Edge, Dawn	Social networks and symptomatic and functional outcomes in schizophrenia: a systematic review and meta-analysis	EXCLUDED	Not a network meta-analysis
181	Kenzie, Jeffrey M;Ben-Shabat, Ettie;Lamp, Gemma;Dukelow, Sean P;Carey, Leeanne M	Illusory limb movements activate different brain networks than imposed limb movements: an ALE meta-analysis	EXCLUDED	Not within the field of Psychology and Educational Sciences
182	Eres, Robert;Louis, Winnifred R;Molenberghs, Pascal	Common and distinct neural networks involved in fMRI studies investigating morality: an ALE meta-analysis	EXCLUDED	Not a network meta-analysis
183	Davies, Cathy;Cipriani, Andrea;Ioannidis, John PA;Radua, Joaquim;Stahl, Daniel;Provenzani, Umberto;McGuire, Philip;Paolo Fusar‐Poli	Lack of evidence to favor specific preventive interventions in psychosis: a network meta‐analysis	INCLUDED	Included first round
184	Fu Xiying;Wang, Yanqiao;Wang, Can;Wu, Huijie;Li, Jinyao;Li, Ming;Ma Qianqian;Yang, Wei	A mixed treatment comparison on efficacy and safety of treatments for spasticity caused by multiple sclerosis: a systematic review and network meta-analysis	EXCLUDED	Not within the field of Psychology and Educational Sciences
185	Wang, ChunLei;Pan, Yuan;Liu, YanMei;Xu, Ke;LanXiang Hao;Huang, Fei;Ke, Juan;Sheng, LiQin;Ma, HaiRong;Guo, WeiFeng	Aberrant default mode network in amnestic mild cognitive impairment: a meta-analysis of independent component analysis studies	EXCLUDED	Not a network meta-analysis
186	Cheng-Hwang, Perng;Chang, Yue-Cune;Ruu-Fen Tzang	The treatment of cognitive dysfunction in dementia: a multiple treatments meta-analysis	EXCLUDED	Not within the field of Psychology and Educational Sciences
187	Cipriani, Andrea;Furukawa, Toshi A;Salanti, Georgia;Chaimani, Anna;Atkinson, Lauren Z;Ogawa, Yusuke;Leucht, Stefan;Ruhe, Henricus G;Turner, Erick H;Higgins, Julian P T;Egger, Matthias;Takeshima, Nozomi;Hayasaka, Yu;Imai, Hissei;Shinohara, Kiyomi;Tajika, Aran;Ioannidis, John P A;Geddes, John R	Comparative efficacy and acceptability of 21 antidepressant drugs for the acute treatment of adults with major depressive disorder: a systematic review and network meta-analysis	EXCLUDED	Not within the field of Psychology and Educational Sciences
188	Mills, Kelly A;Greene, M Claire;Dezube, Rebecca;Goodson, Carrie;Karmarkar, Taruja;Pontone, Gregory M	Efficacy and tolerability of antidepressants in Parkinson's disease: A systematic review and network meta‐analysis	EXCLUDED	Not within the field of Psychology and Educational Sciences
189	Williams, Taryn;Stein, Dan J;Ipser, Jonathan	A systematic review of network meta-analyses for pharmacological treatment of common mental disorders	EXCLUDED	Not within the field of Psychology and Educational Sciences
190	Palpacuer, Clément;Duprez, Renan;Huneau, Alexandre;Locher, Clara;Boussageon, Rémy;Laviolle, Bruno;Naudet, Florian	Pharmacologically controlled drinking in the treatment of alcohol dependence or alcohol use disorders: a systematic review with direct and network meta-analyses on nalmefene, naltrexone, acamprosate, baclofen and topiramate: (Alcoholism and Drug Addiction)	EXCLUDED	Not within the field of Psychology and Educational Sciences
191	Chakrapani Balijepalli;Druyts, Eric;Zoratti, Michael J;Wu, Ping;Kanji, Salmaan;Rabheru, Kiran;Yan, Kevin;Thorlund, Kristian	Change in Prolactin Levels in Pediatric Patients Given Antipsychotics for Schizophrenia and Schizophrenia Spectrum Disorders: A Network Meta-Analysis	EXCLUDED	Not within the field of Psychology and Educational Sciences
192	Pompoli, Alessandro;Furukawa, Toshi A;Imai, Hissei;Tajika, Aran;Efthimiou, Orestis;Salanti, Georgia	Psychological therapies for panic disorder with or without agoraphobia in adults: a network meta-analysis	INCLUDED	Included first round
193	Smith, Katharine	Network meta-analysis: a useful tool for comparing different psychological treatments for panic disorder?: COMMENTARY ON… COCHRANE CORNER&lt;xref rid="fns01" ref-type="fn"&gt;<sup>†</sup>&lt;/xref&gt;	INCLUDED	Included first round
194	Luo, Yan;Chaimani, Anna;Kataoka, Yuki;Ostinelli, Edoardo Giuseppe;Ogawa, Yusuke;Cipriani, Andrea;Salanti, Georgia;Furukawa, Toshi A	Evidence synthesis, practice guidelines and real-world prescriptions of new generation antidepressants in the treatment of depression: a protocol for cumulative network meta-analyses and meta-epidemiological study	EXCLUDED	Not within the field of Psychology and Educational Sciences
195	Kataoka, Yuki;Luo, Yan;Chaimani, Anna;Onishi, Akira;Kimachi, Miho;Tsujimoto, Yasushi;Mohammad Hassan Murad;Li, Tianjing;Cipriani, Andrea;Furukawa, Toshi A	Cumulative network-meta-analyses, practice guidelines and actual prescriptions of drug treatments for postmenopausal osteoporosis: a study protocol for cumulative network meta-analyses and meta-epidemiological study	EXCLUDED	Not within the field of Psychology and Educational Sciences
196	Furukawa, Toshi A;Karyotaki, Eirini;Suganuma, Aya;Pompoli, Alessandro;Ostinelli, Edoardo G;Cipriani, Andrea;Cuijpers, Pim;Efthimiou, Orestis	Dismantling, personalising and optimising internet cognitive–behavioural therapy for depression: a study protocol for individual participant data component network meta-analysis	EXCLUDED	Not a network meta-analysis
197	Winters, Marinus;Holden, Sinead;Vicenzino, Bill;Welton, Nicky J;Caldwell, Deborah M;Carolina Bryne Lura;Weir, Adam;Rathleff, Michael Skovdal	Which treatment is most effective for patients with patellofemoral pain? A protocol for a living systematic review including network meta-analysis	EXCLUDED	Not within the field of Psychology and Educational Sciences
198	Gulea, Claudia;Zakeri, Rosita;Quint, Jennifer K	Effect of beta-blocker therapy on clinical outcomes, safety, health-related quality of life and functional capacity in patients with chronic obstructive pulmonary disease (COPD): a protocol for a systematic literature review and meta-analysis with multiple treatment comparison	EXCLUDED	Not within the field of Psychology and Educational Sciences
199	Hussein, Humaira;Zaccardi, Francesco;Dhalwani, Nafeesa N;Davies, Melanie J;Khunti, Kamlesh;Gray, Laura J	Efficacy and safety of sodium-glucose cotransporter 2 inhibitors (SGLT-2is) and glucagon-like peptide-1 receptor agonists (GLP-1RAs) in patients with type 2 diabetes: a systematic review and network meta-analysis study protocol	EXCLUDED	Not within the field of Psychology and Educational Sciences
200	Li, Shaowei;Xie, Pingjin;Liang, Zhenghui;Huang, Weihan;Huang, Zhanhui;Ou, Jinming;Lin, Zhiyong;Chai, Shengting	Efficacy Comparison of Five Different Acupuncture Methods on Pain, Stiffness, and Function in Osteoarthritis of the Knee: A Network Meta-Analysis	EXCLUDED	Not within the field of Psychology and Educational Sciences
201	Yogendrakumar, Vignan;Lun, Ronda;Hutton, Brian;Fergusson, Dean A;Dowlatshahi, Dar	Comparing pharmacological venous thromboembolism prophylaxis to intermittent pneumatic compression in acute intracerebral haemorrhage: protocol for a systematic review and network meta-analysis	EXCLUDED	Not within the field of Psychology and Educational Sciences
202	Wang, Jun;Wang, Yin;Zhang, Hui;Lu, Ming;Gao, Weilu;Li, Yin;Yin, Zongsheng	Comparative efficacy and safety of oral or transdermal opioids in the treatment of knee or hip osteoarthritis: a systematic review and Bayesian network meta-analysis protocol	EXCLUDED	Not within the field of Psychology and Educational Sciences
203	Guo, Tian;Yang, Shigui;Yuan, Jinqiu;Threapleton, Diane;Zhao, Qiyu;Chen, Fen;Cao, Hongcui;Tian’an Jiang;Li, Lanjuan	Comparative efficacy of treatment strategies for hepatocellular carcinoma: systematic review and network meta-analysis	EXCLUDED	Not within the field of Psychology and Educational Sciences
204	Zhang, Yanji;Li, Jia;Mo, Guoyan;Liu, Jing;Yang, Huisheng;Chen, Xianglin;Liu, Hui;Cai, Teng;Zhang, Xian;Tian, Xiangmin;Zhou, Zhongyu;Huang, Wei	Acupuncture and Related Therapies for Obesity: A Network Meta-Analysis	EXCLUDED	Not within the field of Psychology and Educational Sciences
205	Solo, Karla;Martin, Janet;Lavi, Shahar;Kabali, Conrad;John-Baptiste, Ava;Nevis, Immaculate F;Choudhury, Tawfiq;Mamas, Mamas A;Bagur, Rodrigo	Antithrombotic therapy in patients receiving saphenous vein coronary artery bypass grafts: a protocol for a systematic review and network meta-analysis	EXCLUDED	Not within the field of Psychology and Educational Sciences
206		Correction: &lt;i&gt;Patent foramen ovale closure, antiplatelet therapy or anticoagulation in patients with patent foramen ovale and cryptogenic stroke: a systematic review and network meta-analysis incorporating complementary external evidence&lt;/i&gt;	EXCLUDED	Not within the field of Psychology and Educational Sciences
207	Lawlor, Emma R;Islam, Nazrul;Griffin, Simon J;Hill, Andrew J;Hughes, Carly A;Ahern, Amy L	Third-wave cognitive behaviour therapies for weight management: systematic review and network meta-analysis protocol	EXCLUDED	Protocol
208	Liu, Jing;Jin-Jin, Lu;Zhou, Kun;Wan, Jie;Li, Yan;Xiao-Yun, Cui;Gao, Qun;Yan-Chao, Huang;Si-Nai Li;Qiao-Zhi Dong;Lin, Qian	Comparison of the efficacy and acceptability of Chinese herbal medicine in adult patients with heart failure and reduced ejection fraction: study protocol for a systematic review and network meta-analysis	EXCLUDED	Not within the field of Psychology and Educational Sciences
209	Liew, Tau Ming;Cia Sin Lee	Comparative efficacy and acceptability of interventions for major depression in older persons: protocol for Bayesian network meta-analysis	EXCLUDED	Protocol
210	Qin, Zongshi;Xie, Shang;Mao, Zhi;Liu, Yan;Wu, Jiani;Furukawa, Toshi A;Kwong, Joey SW;Tian, Jinhui;Liu, Zhishun	Comparative efficacy and acceptability of antiepileptic drugs for classical trigeminal neuralgia: a Bayesian network meta-analysis protocol	EXCLUDED	Not within the field of Psychology and Educational Sciences
211	Wang, Wen;Chen, Wenwen;Liu, Yanmei;Reed Alexander C Siemieniuk;Li, Ling;Juan Pablo Díaz Martínez;Guyatt, Gordon H;Sun, Xin	Antibiotics for uncomplicated skin abscesses: systematic review and network meta-analysis	EXCLUDED	Not within the field of Psychology and Educational Sciences
212	Drucker, Aaron Mark;Ellis, Alexandra;Jabbar-Lopez, Zarif;Zenas Z N Yiu;Arents, Bernd W M;Burton, Tim;Spuls, Phyllis I;Küster, Denise;Schmitt, Jochen;Flohr, Carsten	Systemic immunomodulatory treatments for atopic dermatitis: protocol for a systematic review with network meta-analysis	EXCLUDED	Not within the field of Psychology and Educational Sciences
213	Mir, Hassan;Reed Alexander C Siemieniuk;Long Cruz Ge;Foroutan, Farid;Fralick, Michael;Talha Syed;Luciane Cruz Lopes;Kuijpers, Ton;Mas, Jean-Louis;Vandvik, Per O;Agoritsas, Thomas;Guyatt, Gordon H	Patent foramen ovale closure, antiplatelet therapy or anticoagulation in patients with patent foramen ovale and cryptogenic stroke: a systematic review and network meta-analysis incorporating complementary external evidence	EXCLUDED	Not within the field of Psychology and Educational Sciences
214	Duan, Xiaojiao;Wu, Jiarui;Huang, Xingyue;Wang, Kaihuan;Zhao, Yi;Zhang, Dan;Liu, Xinkui;Zhang, Xiaomeng	Comparative Efficacy of Chinese Herbal Injections for Treating Acute Exacerbation of Chronic Obstructive Pulmonary Disease: A Bayesian Network Meta-Analysis of Randomized Controlled Trials	EXCLUDED	Not within the field of Psychology and Educational Sciences
215	Wang, Tao;Wang, Xue;Yang, Kun;Zhang, Jing;Luo, Jichang;Gao, Peng;Ma, Yan;Jiao, Liqun;Feng, Ling	Endovascular treatment for symptomatic intracranial artery stenosis: protocol for a systematic review and network meta-analysis	EXCLUDED	Not within the field of Psychology and Educational Sciences
216	Barbeau, Pauline;Wolfe, Dianna;Yazdi, Fatemeh;Rice, Danielle B;Dube, Catherine;Kanji, Salmaan;Rostom, Alaa;Skidmore, Becky;Moher, David;Hutton, Brian	Comparative safety of bowel cleansers: protocol for a systematic review and network meta-analysis	EXCLUDED	Not within the field of Psychology and Educational Sciences
217	Zhu, Lingping;Ma, Yunhui;Ye, Shasha;Shu, Zhiqun	Acupuncture for Diarrhoea-Predominant Irritable Bowel Syndrome: A Network Meta-Analysis	EXCLUDED	Not within the field of Psychology and Educational Sciences
218	Xie, Dongmei;Liao, Yulin;Yue, Jirong;Zhang, Chao;Wang, Yanyan;Deng, Chuanyao;Chen, Ling	Effects of five types of selenium supplementation for treatment of Kashin-Beck disease in children: a systematic review and network meta-analysis	EXCLUDED	Not within the field of Psychology and Educational Sciences
219	Zhang, Yuqing;Zhou, Xinyu;Yang, Lining;Hetrick, Sarah E;Weisz, John R;Cuijpers, Pim;Barth, Jürgen;Cinzia Del Giovane;Yuan, Shuai;Cohen, David;Gillies, Donna;Jiang, Xiaofeng;Teng, Teng;Xie, Peng	Comparative efficacy and acceptability of psychotherapies for post-traumatic stress disorder in children and adolescents: study protocol for a systematic review and network meta-analysis	EXCLUDED	Protocol
220	Bighelli, Irene;Salanti, Georgia;Reitmeir, Cornelia;Wallis, Sofia;Barbui, Corrado;Furukawa, Toshi A;Leucht, Stefan	Psychological interventions for positive symptoms in schizophrenia: protocol for a network meta-analysis of randomised controlled trials	EXCLUDED	Protocol
221	Brennecke, Julia;Stoemmer, Natalie	The Network‐Performance Relationship in Knowledge‐Intensive Contexts—A Meta‐Analysis and Cross‐Level Comparison	EXCLUDED	Not within the field of Psychology and Educational Sciences
222	Miklowitz, David J;Cipriani, Andrea;Goodwin, Guy M	Network meta-analysis: drawing conclusions regarding trials of psychosocial interventions for bipolar disorder	INCLUDED	Included first round
223	Jia‐Jie Mo;Jin‐yu Li;Yang, Zheng;Liu, Zhou;Jin‐Shan Feng	Efficacy and safety of anti‐amyloid‐ β immunotherapy for Alzheimer's disease: a systematic review and network meta‐analysis	EXCLUDED	Not within the field of Psychology and Educational Sciences
224	Belland, Brian R;Walker, Andrew E;Kim, Nam Ju	A Bayesian Network Meta-Analysis to Synthesize the Influence of Contexts of Scaffolding Use on Cognitive Outcomes in STEM Education	INCLUDED	Included first round
225	Qiu, Shi;Lu, Yang;Deng, Linghui;Bao, Yige;Tu, Xiang;Li, Kunjia;Wei, Qiang	Psychosocial interventions to improve quality of life for men with prostate cancer: a network meta-analysis of 31 randomised controlled trials	INCLUDED	Included first round
226	Bao, Yige;Bian, Haiyang;Qiu, Shi;Huang, Chengyi;Liu, Liangren;Liu, Zhenhua;Lu, Yang;Wei, Qiang	Efficacy and safety of medical expulsion therapy for ureteral calculi: a systematic review and network meta-analysis	EXCLUDED	Not within the field of Psychology and Educational Sciences
227	Jia, Yongliang;Leung, Siu-wai	Efficacy of Chinese herbal drugs for angina pectoris: frequentist network meta-analyses	EXCLUDED	Not within the field of Psychology and Educational Sciences
228	Sun, Yefei;Liang, Yifan;Jiao, Yang;Lin, Jueying;Qu, Huiling;Xu, Junjie;Zhao, Chuansheng	Comparative efficacy and acceptability of antidepressant treatment in patients with post-stroke depression: a multiple-treatments meta-analysis	EXCLUDED	Not within the field of Psychology and Educational Sciences
229	Lu, Yang;Qiu, Shi;Deng, Linghui;Bian, Haiyang;Tobias, Ian Charles;Huang, Chengyi;Liu, Liangren;Liu, Zhenhua;Bao, Yige;Wei, Qiang	Comparative diagnostic efficacy of biopsy strategies for prostate cancer detection: a Bayesian network meta-analysis of 24 randomised controlled trials	EXCLUDED	Not within the field of Psychology and Educational Sciences
230	Nevitt, Sarah;Sudell, Maria;Weston, Jennifer;Smith, Catrin Tudur;Marson, Anthony	1748 Antiepileptic drug monotherapy: a network meta-analysis of 10 aeds	EXCLUDED	Not within the field of Psychology and Educational Sciences
231	Zhang, Ruibin;Geng, Xiujuan;Lee, Tatia M C	Large-scale functional neural network correlates of response inhibition: an fMRI meta-analysis	EXCLUDED	Not a network meta-analysis
232	Wang, Xin;Deng, Qi;Liu, Bin;Yu, Xiangdi	Preventing Emergence Agitation Using Ancillary Drugs with Sevoflurane for Pediatric Anesthesia: A Network Meta-Analysis	EXCLUDED	Not within the field of Psychology and Educational Sciences
233	Melendez-Torres, GJ;Leijten, P;Knerr, W;Gardner, FEM	OP43 Network meta-analysis of empirically derived component classes in parenting interventions for child conduct disorder	INCLUDED	Included first round
234	Peat, Christine M;Berkman, Nancy D;Lohr, Kathleen N;Brownley, Kimberly A;Bann, Carla M;Cullen, Katherine;Quattlebaum, Mary J;Bulik, Cynthia M	Comparative Effectiveness of Treatments for Binge-Eating Disorder: Systematic Review and Network Meta-Analysis	INCLUDED	Included first round
235	Jinatongthai, Peerawat;Kongwatcharapong, Junporn;Foo, Chee Yoong;Phrommintikul, Arintaya;Nathisuwan, Surakit;Thakkinstian, Ammarin;Reid, Christopher M;Chaiyakunapruk, Nathorn	Comparative efficacy and safety of reperfusion therapy with fibrinolytic agents in patients with ST-segment elevation myocardial infarction: a systematic review and network meta-analysis	EXCLUDED	Not within the field of Psychology and Educational Sciences
236	Chaimani, Anna;Salanti, Georgia;Leucht, Stefan;Geddes, John R;Cipriani, Andrea	Common pitfalls and mistakes in the set-up, analysis and interpretation of results in network meta-analysis: what clinicians should look for in a published article	EXCLUDED	Methodological paper
237	Guo, Jianrong;Jin, Xiaoju;Wang, Huan;Yu, Jun;Zhou, Xiaofang;Cheng, Yong;Tao, Qiang;Liu, Li;Zhang, Jianping	Emergence and Recovery Characteristics of Five Common Anesthetics in Pediatric Anesthesia: a Network Meta-analysis	EXCLUDED	Not within the field of Psychology and Educational Sciences
238	Li, Mei;Song Xiangqi;Zhu, Jun;Fu Aijun;Li, Jianmin;Chen, Tong	The interventional effect of new drugs combined with the Stupp protocol on glioblastoma: A network meta-analysis	EXCLUDED	Not within the field of Psychology and Educational Sciences
239	da Costa, Bruno R;Reichenbach, Stephan;Keller, Noah;Nartey, Linda;Wandel, Simon;Jüni, Peter;Trelle, Sven	Effectiveness of non-steroidal anti-inflammatory drugs for the treatment of pain in knee and hip osteoarthritis: a network meta-analysis	EXCLUDED	Not within the field of Psychology and Educational Sciences
240	The editors of The Lancet	Retraction and republication—Effectiveness of non-steroidal anti-inflammatory drugs for the treatment of osteoarthritis pain: a network meta-analysis	EXCLUDED	Not within the field of Psychology and Educational Sciences
241	The editors of The Lancet	Retraction and republication-Effectiveness of non-steroidal anti-inflammatory drugs for the treatment of osteoarthritis pain: a network meta-analysis	EXCLUDED	Not within the field of Psychology and Educational Sciences
242	da Costa, Bruno R;Reichenbach, Stephan;Keller, Noah;Nartey, Linda;Wandel, Simon;Jüni, Peter;Trelle, Sven	Effectiveness of non-steroidal anti-inflammatory drugs for the treatment of pain in knee and hip osteoarthritis: a network meta-analysis	EXCLUDED	Not within the field of Psychology and Educational Sciences
243	Chatterton, Mary Lou;Stockings Emily;Berk, Michael;Barendregt, Jan J;Carter, Rob;Mihalopoulos Cathrine	Psychosocial therapies for the adjunctive treatment of bipolar disorder in adults: Network meta-analysis	INCLUDED	Included first round
244	Mclaughlin, Laurie;Clarke, Laura;Khalilidehkordi, Elham;Butzkueven, Helmut;Taylor, Bruce;Broadley, Simon	Vitamin D in the treatment of multiple sclerosis: A meta-analysis	EXCLUDED	Not within the field of Psychology and Educational Sciences
245	Pagsberg, Anne Katrine, MD, PhD;Tarp, Simon, MSc, PhD;Glintborg, Dorte, MSc, Pharm;Stenstrøm, Anne Dorte, MD, PhD;Fink-Jensen, Anders, MD, DMSc;Correll, Christoph Ulrich, MD;Christensen, Robin, BSc, MSc, PhD	Acute Antipsychotic Treatment of Children and Adolescents With Schizophrenia-Spectrum Disorders: A Systematic Review and Network Meta-Analysis	EXCLUDED	Not within the field of Psychology and Educational Sciences
246	He, Aijie;Song, Dehua;Zhang, Lei;Li, Chen	Unveiling the relative efficacy, safety and tolerability of prophylactic medications for migraine: pairwise and network-meta analysis: Official Journal of the Italian Society for the Study of Headaches	EXCLUDED	Not within the field of Psychology and Educational Sciences
247	Brunoni, Andre R, MD, PhD;Chaimani, Anna, PhD;Moffa, Adriano H, PsyD, MPhil	Repetitive Transcranial Magnetic Stimulation for the Acute Treatment of Major Depressive Episodes: A Systematic Review With Network Meta-analysis	EXCLUDED	Not within the field of Psychology and Educational Sciences
248	Wade, Tracey D;Treasure, Janet;Schmidt, Ulrike;Fairburn, Christopher G;Byrne, Susan;Zipfel, Stephan;Cipriani, Andrea	Comparative efficacy of pharmacological and non-pharmacological interventions for the acute treatment of adult outpatients with anorexia nervosa: study protocol for the systematic review and network meta-analysis of individual data	EXCLUDED	Not a network meta-analysis
249	Kelley, George A;Kelley, Kristi S;Pate, Russell R	Exercise and adiposity in overweight and obese children and adolescents: protocol for a systematic review and network meta-analysis of randomised trials	EXCLUDED	Not within the field of Psychology and Educational Sciences
250	Wang, Xiaoqin;Yao, Liang;Long, Ge;Li, Lun;Liang, Fuxiang;Zhou, Qi;Chen, Yaolong;Wang, Yongfeng;Yang, Kehu	Pharmacological interventions for preventing post-operative atrial fibrillation in patients undergoing cardiac surgery: a network meta-analysis protocol	EXCLUDED	Not within the field of Psychology and Educational Sciences
251	Long, Ge;Pan, Bei;Song, Fujian;Ma, Jichun;Zeraatkar, Dena;Zhou, Jianguo;Tian, Jinhui	Comparing the diagnostic accuracy of five common tumour biomarkers and CA19-9 for pancreatic cancer: a protocol for a network meta-analysis of diagnostic test accuracy	EXCLUDED	Not within the field of Psychology and Educational Sciences
252	Elliott, Jesse;Kelly, Shannon E;Millar, Adam C;Peterson, Joan;Chen, Li;Johnston, Amy;Kotb, Ahmed;Skidmore, Becky;Bai, Zemin;Mamdani, Muhammad;Wells, George A	Testosterone therapy in hypogonadal men: a systematic review and network meta-analysis	EXCLUDED	Not within the field of Psychology and Educational Sciences
253	Goyat, Rashmi;Thornton, James Douglas;Tan, Xi;Kelley, George A	Cardiovascular mortality and oral antidiabetic drugs: protocol for a systematic review and network meta-analysis	EXCLUDED	Not within the field of Psychology and Educational Sciences
254	Xu, Tian;Wei-Qing, Chen;Jie-Li, Huang;Lan-Ying, He;Bang-Lun Liu;Liu, Xi;Zhou, Hang;Bing-Rong, Liu	Effects of polyethylene glycol 2 L alone or with ascorbic acid compared with polyethylene glycol 4 L alone for bowel preparation before colonoscopy: protocol for a systematic review and network meta-analysis	EXCLUDED	Not within the field of Psychology and Educational Sciences
255	Spencer-Bonilla, Gabriela;Ponce, Oscar J;Rodriguez-Gutierrez, Rene;Alvarez-Villalobos, Neri;Erwin, Patricia J;Larrea-Mantilla, Laura;Rogers, Anne;Montori, Victor M	A systematic review and meta-analysis of trials of social network interventions in type 2 diabetes	EXCLUDED	Not within the field of Psychology and Educational Sciences
256	Liu, Shaonan;Chen, Jing;He, Yihan;Wu, Lei;Lai, Jiaqi;Zuo, Jinhong;Yang, Lihong;Guo, Xinfeng	Comparative effectiveness of six Chinese herb formulas for acute exacerbation of chronic obstructive pulmonary disease: protocol for systematic review and network meta-analysis	EXCLUDED	Not within the field of Psychology and Educational Sciences
257	Zhou, Xinyu;Cipriani, Andrea;Zhang, Yuqing;Cuijpers, Pim;Hetrick, Sarah E;Weisz, John R;Pu, Juncai;Cinzia Del Giovane;Furukawa, Toshiaki A;Barth, Jürgen;Coghill, David;Leucht, Stefan;Yang, Lining;Ravindran, Arun V;Xie, Peng	Comparative efficacy and acceptability of antidepressants, psychological interventions, and their combination for depressive disorder in children and adolescents: protocol for a network meta-analysis	EXCLUDED	Protocol
258	Wade, Tracey D;Treasure, Janet;Schmidt, Ulrike;Fairburn, Christopher G;Byrne, Susan;Zipfel, Stephan;Cipriani, Andrea	Comparative efficacy of pharmacological and non-pharmacological interventions for the acute treatment of adult outpatients with anorexia nervosa: study protocol for the systematic review and network meta-analysis of individual data	INCLUDED	Included first round
259	Sun, Yefei;Liang, Yifan;Jiao, Yang;Lin, Jueying;Qu, Huiling;Xu, Junjie;Zhao, Chuansheng	Comparative efficacy and acceptability of antidepressant treatment in poststroke depression: a multiple-treatments meta-analysis	EXCLUDED	Not within the field of Psychology and Educational Sciences
260	Areti, Angeliki Veroniki;Rios, Patricia;Cogo, Elise;Straus, Sharon E;Finkelstein, Yaron;Kealey, Ryan;Reynen, Emily;Soobiah, Charlene;Thavorn, Kednapa;Hutton, Brian;Hemmelgarn, Brenda R;Yazdi, Fatemeh;D'Souza, Jennifer;MacDonald, Heather;Tricco, Andrea C	Comparative safety of antiepileptic drugs for neurological development in children exposed during pregnancy and breast feeding: a systematic review and network meta-analysis	EXCLUDED	Not within the field of Psychology and Educational Sciences
261	Sukhato, Kanokporn;Lotrakul, Manote;Dellow, Alan;Ittasakul, Pichai;Thakkinstian, Ammarin;Anothaisintawee, Thunyarat	Efficacy of home-based non-pharmacological interventions for treating depression: a systematic review and network meta-analysis of randomised controlled trials	INCLUDED	Included first round
262	You, Tao;Kang, Yi;Zhao-hong, Ding;Xiao-dong, Hou;Liu, Xing-guang;Xin-kuan, Wang;Long, Ge;Jin-hui, Tian	Transcatheter closure, mini-invasive closure and open-heart surgical repair for treatment of perimembranous ventricular septal defects in children: a protocol for a network meta-analysis	EXCLUDED	Not within the field of Psychology and Educational Sciences
263	Thomas, Kyla H;Caldwell, Deborah;Dalili, Michael N;Gunnell, David;Munafò, Marcus R;Stevenson, Matt;Welton, Nicky J	How do smoking cessation medicines compare with respect to their neuropsychiatric safety? A protocol for a systematic review, network meta-analysis and cost-effectiveness analysis	EXCLUDED	Not within the field of Psychology and Educational Sciences
264	Yang, Hongchang;Wu, Xueping;Wang, Min	The Effect of Three Different Meditation Exercises on Hypertension: A Network Meta-Analysis	EXCLUDED	Not within the field of Psychology and Educational Sciences
265	Schwingshackl, Lukas;Chaimani, Anna;Hoffmann, Georg;Schwedhelm, Carolina;Boeing, Heiner	Impact of different dietary approaches on blood pressure in hypertensive and prehypertensive patients: protocol for a systematic review and network meta-analysis	EXCLUDED	Not within the field of Psychology and Educational Sciences
266	Jiang, Qiong;Zhao-Hong, Chen;Wang, Shun-Bin;Xiao-Dong, Chen	Comparative effectiveness of different wound dressings for patients with partial-thickness burns: study protocol of a systematic review and a Bayesian framework network meta-analysis	EXCLUDED	Not within the field of Psychology and Educational Sciences
267	Huisman, Eline;Papadimitropoulou, Katerina;Jarrett, James;Bending, Matthew;Firth, Zoe;Allen, Felicity;Adlard, Nick	Systematic literature review and network meta-analysis in highly active relapsing–remitting multiple sclerosis and rapidly evolving severe multiple sclerosis	EXCLUDED	Not within the field of Psychology and Educational Sciences
268	Mak, Lauren E;Minuzzi, Luciano;MacQueen, Glenda;Hall, Geoffrey;Kennedy, Sidney H;Milev, Roumen	The Default Mode Network in Healthy Individuals: A Systematic Review and Meta-Analysis	EXCLUDED	Not a network meta-analysis
269	Falk Schwendicke;Göstemeyer, Gerd	Single-visit or multiple-visit root canal treatment: systematic review, meta-analysis and trial sequential analysis	EXCLUDED	Not within the field of Psychology and Educational Sciences
270	Shun-Li, Kan;Zhi-Fang, Yuan;Ling-Xiao, Chen;Jing-Cheng, Sun;Guang-Zhi Ning;Shi-Qing, Feng	Which is best for osteoporotic vertebral compression fractures: balloon kyphoplasty, percutaneous vertebroplasty or non-surgical treatment? A study protocol for a Bayesian network meta-analysis	EXCLUDED	Not within the field of Psychology and Educational Sciences
271	Cortese, Samuele;Adamo, Nicoletta;Mohr-Jensen, Christina;Hayes, Adrian J;Bhatti, Sahar;Carucci, Sara;Cinzia Del Giovane;Atkinson, Lauren Z;Banaschewski, Tobias;Simonoff, Emily;Zuddas, Alessandro;Barbui, Corrado;Purgato, Marianna;Hans-Christoph Steinhausen;Shokraneh, Farhad;Xia, Jun;Cipriani, Andrea;Coghill, David	Comparative efficacy and tolerability of pharmacological interventions for attention-deficit/hyperactivity disorder in children, adolescents and adults: protocol for a systematic review and network meta-analysis	EXCLUDED	Not within the field of Psychology and Educational Sciences
272	Xu, Haiyang;Han, Wei;Wang, Jinghua;Li, Mingxian	Network meta-analysis of migraine disorder treatment by NSAIDs and triptans: Official Journal of the Italian Society for the Study of Headaches	EXCLUDED	Not within the field of Psychology and Educational Sciences
273	Goldsmith, D R;Rapaport, M H;Miller, B J	A meta-analysis of blood cytokine network alterations in psychiatric patients: comparisons between schizophrenia, bipolar disorder and depression	EXCLUDED	Not within the field of Psychology and Educational Sciences
274	Leucht, Stefan;Chaimani, Anna;Cipriani, Andrea S;Davis, John M;Furukawa, Toshi A;Salanti, Georgia	Network meta-analyses should be the highest level of evidence in treatment guidelines	EXCLUDED	Methodological paper
275	Cipriani, Andrea;Zhou, Xinyu;Del Giovane, Cinzia;Hetrick, Sarah E;Qin, Bin;Whittington, Craig;Coghill, David;Zhang, Yuqing;Hazell, Philip;Leucht, Stefan;Cuijpers, Pim;Pu, Juncai;Cohen, David;Ravindran, Arun V;Liu, Yiyun;Michael, Kurt D;Yang, Lining;Liu, Lanxiang;Xie, Peng	Comparative efficacy and tolerability of antidepressants for major depressive disorder in children and adolescents: a network meta-analysis	EXCLUDED	Not within the field of Psychology and Educational Sciences
276	Kobayashi, Hisanori;Ohnishi, Takashi;Nakagawa, Ryoko;Yoshizawa, Kazutake	The comparative efficacy and safety of cholinesterase inhibitors in patients with mild-to-moderate Alzheimer's disease: a Bayesian network meta-analysis	EXCLUDED	Not within the field of Psychology and Educational Sciences
277	da Costa, Bruno R;Reichenbach, Stephan;Keller, Noah;Nartey, Linda;Wandel, Simon;Jüni, Peter;Trelle, Sven	RETRACTED: Effectiveness of non-steroidal anti-inflammatory drugs for the treatment of pain in knee and hip osteoarthritis: a network meta-analysis	EXCLUDED	Not a network meta-analysis
278	da Costa, Bruno R;Reichenbach, Stephan;Keller, Noah;Nartey, Linda;Wandel, Simon;Jüni, Peter;Trelle, Sven	Effectiveness of non-steroidal anti-inflammatory drugs for the treatment of pain in knee and hip osteoarthritis: a network meta-analysis	EXCLUDED	Not within the field of Psychology and Educational Sciences
279	Bushe, Chris;Day, Kathleen;Reed, Victoria;Karlsdotter Kristina;Berggren Lovisa;Pitcher, Ashley;Televantou Foula;Haynes, Virginia	A network meta-analysis of atomoxetine and osmotic release oral system methylphenidate in the treatment of attention-deficit/hyperactivity disorder in adult patients	EXCLUDED	Not within the field of Psychology and Educational Sciences
280	Bushe, Chris;Day, Kathleen;Reed, Victoria;Karlsdotter, Kristina;Berggren, Lovisa;Pitcher, Ashley;Televantou, Foula;Haynes, Virginia	A network meta-analysis of atomoxetine and osmotic release oral system methylphenidate in the treatment of attention-deficit/hyperactivity disorder in adult patients	EXCLUDED	Not within the field of Psychology and Educational Sciences
281	Roberts, Emmert;Eden Evins, A;McNeill, Ann;Robson, Debbie	Efficacy and tolerability of pharmacotherapy for smoking cessation in adults with serious mental illness: a systematic review and network meta-analysis: (Alcoholism and Drug Addiction)	EXCLUDED	Not within the field of Psychology and Educational Sciences
282	Crossley, N A ;Fox, P T ;Bullmore, E T	Meta-connectomics: human brain network and connectivity meta-analyses	EXCLUDED	Not a network meta-analysis
283	Samara, Myrto T, MD;Dold, Markus, MD;Gianatsi, Myrsini, MSc;Nikolakopoulou, Adriani, MSc;Helfer, Bartosz, MSc;Salanti, Georgia, PhD;Leucht, Stefan, MD	Efficacy, Acceptability, and Tolerability of Antipsychotics in Treatment-Resistant Schizophrenia: A Network Meta-analysis	EXCLUDED	Not within the field of Psychology and Educational Sciences
284	Horn, Mathilde;Jardri, Renaud;D'Hondt, Fabien;Vaiva, Guillaume;Thomas, Pierre;Pins, Delphine	The multiple neural networks of familiarity: A meta-analysis of functional imaging studies	EXCLUDED	Not a network meta-analysis
285	Yang, Long;Yao, Min;Lan, Yun;Mo, Wei;Sun, Yue-li;Wang, Jing;Wang, Yong-jun;Cui, Xue-jun	Melatonin for Spinal Cord Injury in Animal Models: A Systematic Review and Network Meta-Analysis	EXCLUDED	Not within the field of Psychology and Educational Sciences
286	Jiao, Zhao Ying;Lin, Liang;Teng, Monica;Khoo, Ai Leng;Soh, Lay Beng;Furukawa, Toshiaki A;Baldessarini, Ross J;Boon, Lim, Peng;Sim, Kang	Long-term antipsychotic treatment in schizophrenia: systematic review and network meta-analysis of randomised controlled trials	EXCLUDED	Not within the field of Psychology and Educational Sciences
287	Niu, Peng-Peng;Guo, Zhen-Ni;Jin, Hang;Xing, Ying-Qi;Yang, Yi	Antiplatelet regimens in the long-term secondary prevention of transient ischaemic attack and ischaemic stroke: an updated network meta-analysis	EXCLUDED	Not within the field of Psychology and Educational Sciences
288	Freemantle, Nick;Chou, Engels;Frois, Christian;Zhuo, Daisy;Lehmacher, Walter;Vlajnic, Aleksandra;Wang, Hongwei;Chung, Hsing-wen;Zhang, Quanwu;Wu, Eric;Gerrits, Charles	Safety and efficacy of insulin glargine 300 u/mL compared with other basal insulin therapies in patients with type 2 diabetes mellitus: a network meta-analysis	EXCLUDED	Not within the field of Psychology and Educational Sciences
289	Al Khalifah, Reem A;De Long, Nicole E;Florez, Ivan D;Mbuagbaw, Lawrence;Morrison, Katherine M	Effect of serotonin modulating pharmacotherapies on body mass index and dysglycaemia among children and adolescents: a systematic review and network meta-analysis protocol	EXCLUDED	Not within the field of Psychology and Educational Sciences
290	Wade, Ros;Paton, Fiona;Rice, Stephen;Stansby, Gerard;Millner, Peter;Flavell, Hayley;Fox, Dave;Woolacott, Nerys	Thigh length versus knee length antiembolism stockings for the prevention of deep vein thrombosis in postoperative surgical patients; a systematic review and network meta-analysis	EXCLUDED	Not within the field of Psychology and Educational Sciences
291	Veroniki, Areti Angeliki;Straus, Sharon E;Ashoor, Huda M;Hamid, Jemila S;Hemmelgarn, Brenda R;Holroyd-Leduc, Jayna;Majumdar, Sumit R;McAuley, Glenn;Tricco, Andrea C	Comparative safety and effectiveness of cognitive enhancers for Alzheimer's dementia: protocol for a systematic review and individual patient data network meta-analysis	EXCLUDED	Protocol
292	Zhang, Jun;Li, Rong-Ke;Chen, Kee-Hsin;Ge, Long;Tian, Jin-Hui	Antimicrobial lock solutions for the prevention of catheter-related infection in patients undergoing haemodialysis: study protocol for network meta-analysis of randomised controlled trials	EXCLUDED	Not within the field of Psychology and Educational Sciences
293	Chen, Min;Xie, Chun-Guang;Gao, Hong;Zheng, Hui;Chen, Qin;Fang, Jian-Qiao	Comparative effectiveness of sodium-glucose co-transporter 2 inhibitors for controlling hyperglycaemia in patients with type 2 diabetes: protocol for a systematic review and network meta-analysis	EXCLUDED	Not within the field of Psychology and Educational Sciences
294	Lou, Shenghan;Lv, Houchen;Chen, Yuxiang;Zhang, Licheng;Tang, Peifu	Use of combination therapy in the treatment of primary osteoporosis: protocol for a network meta-analysis of randomised trials	EXCLUDED	Not within the field of Psychology and Educational Sciences
295	Créquit, Perrine;Trinquart, Ludovic;Ravaud, Philippe	Live cumulative network meta-analysis: protocol for second-line treatments in advanced non-small-cell lung cancer with wild-type or unknown status for epidermal growth factor receptor	EXCLUDED	Not within the field of Psychology and Educational Sciences
296	Mitra, Souvik;Florez, Ivan D;Tamayo, Maria E;Aune, Dagfinn;Mbuagbaw, Lawrence;Veroniki, Areti-Angeliki;Thabane, Lehana	Effectiveness and safety of treatments used for the management of patent ductus arteriosus (PDA) in preterm infants: a protocol for a systematic review and network meta-analysis	EXCLUDED	Not within the field of Psychology and Educational Sciences
297	Furukawa, Toshi A;Salanti, Georgia;Atkinson, Lauren Z;Leucht, Stefan;Ruhe, Henricus G;Turner, Erick H;Chaimani, Anna;Ogawa, Yusuke;Takeshima, Nozomi;Hayasaka, Yu;Imai, Hissei;Shinohara, Kiyomi;Suganuma, Aya;Watanabe, Norio;Stockton, Sarah;Geddes, John R;Cipriani, Andrea	Comparative efficacy and acceptability of first-generation and second-generation antidepressants in the acute treatment of major depression: protocol for a network meta-analysis	EXCLUDED	Not within the field of Psychology and Educational Sciences
298	van Esch, Babette F;van der Zaag-Loonen, Hester J;Bruintjes, Tjasse D;van Benthem, Peter Paul G	Interventions for Menière's disease: protocol for an umbrella systematic review and a network meta-analysis	EXCLUDED	Not within the field of Psychology and Educational Sciences
299	Jia, Yongliang;Zhu, Hongmei;Leung, Siu-wai	Comparative efficacy of selective serotonin reuptake inhibitors (SSRI) in treating major depressive disorder: a protocol for network meta-analysis of randomised controlled trials	EXCLUDED	Not within the field of Psychology and Educational Sciences
300	Furukawa, Toshi A;Schramm, Elisabeth;Weitz, Erica S;Salanti, Georgia;Efthimiou, Orestis;Michalak, Johannes;Watanabe, Norio;Cipriani, Andrea;Keller, Martin B;Kocsis, James H;Klein, Daniel N;Cuijpers, Pim	Cognitive-Behavioural Analysis System of Psychotherapy (CBASP), a drug, or their combination: differential therapeutics for persistent depressive disorder: a study protocol of an individual participant data network meta-analysis	EXCLUDED	Not a network meta-analysis
301	Garcia Garcia, M A;Rosero Arenas, M A;Ruiz Granell, R;Chorro Gascó, F J;Martinez Cornejo, A	Usefulness of cardiac resynchronisation therapy devices and implantable cardioverter defibrillators in the treatment of heart failure due to severe systolic dysfunction: systematic review of clinical trials and network meta-analysis	EXCLUDED	Not within the field of Psychology and Educational Sciences
302	Harvey, Rebecca C;James, Anthony C;Shields, Gemma E	A Systematic Review and Network Meta-Analysis to Assess the Relative Efficacy of Antipsychotics for the Treatment of Positive and Negative Symptoms in Early-Onset Schizophrenia	EXCLUDED	Not within the field of Psychology and Educational Sciences
303	Silverman, Merav H;Jedd, Kelly;Luciana, Monica	Neural networks involved in adolescent reward processing: An activation likelihood estimation meta-analysis of functional neuroimaging studies	EXCLUDED	Not a network meta-analysis
304	Brigo, Francesco;Nardone, Raffaele;Tezzon, Frediano;Trinka, Eugen	A Common Reference-Based Indirect Comparison Meta-Analysis of Buccal versus Intranasal Midazolam for Early Status Epilepticus	EXCLUDED	Not within the field of Psychology and Educational Sciences
305	Siontis, George C M;Stefanini, Giulio G;Mavridis, Dimitris;Siontis, Konstantinos C;Alfonso, Fernando;Pérez-Vizcayno, María J;Byrne, Robert A;Kastrati, Adnan;Meier, Bernhard;Salanti, Georgia;Jüni, Peter;Windecker, Stephan	Percutaneous coronary interventional strategies for treatment of in-stent restenosis: a network meta-analysis	EXCLUDED	Not within the field of Psychology and Educational Sciences
306	Higgins, Julian P T;Welton, Nicky J	Network meta-analysis: a norm for comparative effectiveness?	EXCLUDED	Methodological paper
307	Khoo, Ai Leng;Zhou, Hui Jun;Teng, Monica;Lin, Liang;Zhao, Ying Jiao;Soh, Lay Beng;Mok, Yee Ming;Lim, Boon Peng;Gwee, Kok Peng	Network Meta-Analysis and Cost-Effectiveness Analysis of New Generation Antidepressants	EXCLUDED	Not within the field of Psychology and Educational Sciences
308	Fang, Ruolian;Landis, Blaine;Zhang, Zhen;Anderson, Marc H;Shaw, Jason D;Kilduff, Martin	Integrating Personality and Social Networks: A Meta-Analysis of Personality, Network Position, and Work Outcomes in Organizations	EXCLUDED	Not a network meta-analysis
309	Palmerini, Tullio;Benedetto, Umberto;Bacchi-Reggiani, Letizia;Riva, Diego Della;Biondi-Zoccai, Giuseppe;Feres, Fausto;Abizaid, Alexandre;Hong, Myeong-Ki;Kim, Byeong-Keuk;Jang, Yangsoo;Kim, Hyo-Soo;Park, Kyung Woo;Genereux, Philippe;Bhatt, Deepak L;Orlandi, Carlotta;De Servi, Stefano;Petrou, Mario;Rapezzi, Claudio;Stone, Gregg W	Mortality in patients treated with extended duration dual antiplatelet therapy after drug-eluting stent implantation: a pairwise and Bayesian network meta-analysis of randomised trials	EXCLUDED	Not within the field of Psychology and Educational Sciences
310	Kaiser, Roselinde H, PhD;Andrews-Hanna, Jessica R, PhD;Wager, Tor D, PhD;Pizzagalli, Diego A, PhD	Large-Scale Network Dysfunction in Major Depressive Disorder: A Meta-analysis of Resting-State Functional Connectivity	EXCLUDED	Not a network meta-analysis
311	Palmer, Suetonia C;Mavridis, Dimitris;Navarese, Eliano;Craig, Jonathan C;Tonelli, Marcello;Salanti, Georgia;Wiebe, Natasha;Ruospo, Marinella;Wheeler, David C;Strippoli, Giovanni F M	Comparative efficacy and safety of blood pressure-lowering agents in adults with diabetes and kidney disease: a network meta-analysis	EXCLUDED	Not a network meta-analysis
312	Mavridis, Dimitris;Giannatsi, Myrsini;Cipriani, Andrea;Salanti, Georgia	A primer on network meta-analysis with emphasis on mental health	EXCLUDED	Methodological paper
313	Kohn, N;Eickhoff, SB;Scheller, M;Laird, AR;Fox, PT;Habel, U	Corrigendum to "Neural network of cognitive emotion regulation -- An ALE meta-analysis and MACM analysis"	EXCLUDED	Not a network meta-analysis
314	Pihl-Jensen, Gorm;Tsakiri, Anna;Frederiksen, Jette Lautrup	Statin Treatment in Multiple Sclerosis: A Systematic Review and Meta-Analysis	EXCLUDED	Not a network meta-analysis
315	Yao, Min;Yang, Long;Wang, Jing;Sun, Yue-li;Dun, Rong-liang;Wang, Yong-jun;Cui, Xue-jun	Neurological Recovery and Antioxidant Effects of Curcumin for Spinal Cord Injury in the Rat: A Network Meta-Analysis and Systematic Review	EXCLUDED	Not within the field of Psychology and Educational Sciences
316	Ge, Long;Tian, Jin-hui;Li, Lun;Wang, Quan;Yang, Ke-hu	Mesh fixation methods in open inguinal hernia repair: a protocol for network meta-analysis and trial sequential analysis of randomised controlled trials	EXCLUDED	Not within the field of Psychology and Educational Sciences
317	Veroniki, Areti Angeliki;Straus, Sharon E;Ashoor, Huda M;Hamid, Jemila S;Yu, Catherine;Tricco, Andrea C	Safety and effectiveness of long-acting versus intermediate-acting insulin for patients with type 1 diabetes: protocol for a systematic review and individual patient data network meta-analysis	EXCLUDED	Not within the field of Psychology and Educational Sciences
318	Zhou, Xinyu;Qin, Bin;Whittington, Craig;Cohen, David;Liu, Yiyun;Del Giovane, Cinzia;Michael, Kurt D;Zhang, Yuqing;Xie, Peng	Comparative efficacy and tolerability of first-generation and newer-generation antidepressant medications for depressive disorders in children and adolescents: study protocol for a systematic review and network meta-analysis	EXCLUDED	Not within the field of Psychology and Educational Sciences
319	Takeuchi, Masato;Kano, Hirotsugu;Takahashi, Kenzo;Iwata, Tsutomu	Comparative effectiveness of inhaled corticosteroids for paediatric asthma: protocol for a systematic review and Bayesian network meta-analysis	EXCLUDED	Not within the field of Psychology and Educational Sciences
320	Zhang, Yuqing;Zhou, Xinyu;James, Anthony C;Qin, Bin;Whittington, Craig J;Cuijpers, Pim;Del Giovane, Cinzia;Liu, Yiyun;Cohen, David;Weisz, John R;Xie, Peng	Comparative efficacy and acceptability of psychotherapies for acute anxiety disorders in children and adolescents: study protocol for a network meta-analysis	EXCLUDED	Protocol
321	Regnier, Stephane A;Larsen, Michael;Bezlyak, Vladimir;Allen, Felicity	Comparative efficacy and safety of approved treatments for macular oedema secondary to branch retinal vein occlusion: a network meta-analysis	EXCLUDED	Not within the field of Psychology and Educational Sciences
322	Zheng, Hui;Chen, Min;Huang, Dequan;Li, Juan;Chen, Qin;Fang, Jianqiao	Interventions for migraine prophylaxis: protocol of an umbrella systematic review and network meta-analysis	EXCLUDED	Not within the field of Psychology and Educational Sciences
323	Jia, Yongliang;Lao, Yaoguang;Leung, Siu-wai	Glycaemic control efficacy of oral antidiabetic drugs in treating type 2 diabetes: a protocol for network meta-analysis	EXCLUDED	Not within the field of Psychology and Educational Sciences
324	Veroniki, Areti Angeliki;Soobiah, Charlene;Tricco, Andrea C;Elliott, Meghan J;Straus, Sharon E	Methods and characteristics of published network meta-analyses using individual patient data: protocol for a scoping review	EXCLUDED	Methodological paper
325	Qin, Bin;Zhou, Xinyu;Michael, Kurt D;Liu, Yiyun;Whittington, Craig;Cohen, David;Zhang, Yuqing;Xie, Peng	Psychotherapy for depression in children and adolescents: study protocol for a systematic review and network meta-analysis	EXCLUDED	Protocol
326	Yildiz, A;Nikodem, M;Vieta, E;Correll, C U;Baldessarini, R J	A network meta-analysis on comparative efficacy and all-cause discontinuation of antimanic treatments in acute bipolar mania	EXCLUDED	Not within the field of Psychology and Educational Sciences
327	Gerger, H;Munder, T;Gemperli, A;Nüesch, E;Trelle, S;Jüni, P;Barth, J	Integrating fragmented evidence by network meta-analysis: relative effectiveness of psychological interventions for adults with post-traumatic stress disorder	INCLUDED	Included first round
328	Zafari, Zafar;Thorlund, Kristian;FitzGerald, J Mark;Marra, Carlo A;Sadatsafavi, Mohsen	Network vs. Pairwise Meta-Analyses: A Case Study of the Impact of an Evidence-Synthesis Paradigm on Value of Information Outcomes	EXCLUDED	Methodological paper
329	Wertli, Maria M;Kessels, Alphons G H;Perez, Roberto S G M;Bachmann, Lucas M;Brunner, Florian	Rational Pain Management in Complex Regional Pain Syndrome 1 (CRPS 1)--A Network Meta-Analysis	EXCLUDED	Not within the field of Psychology and Educational Sciences
330	Nussbaumer, Barbara;Morgan, Laura C;Reichenpfader, Ursula;Greenblatt, Amy;Hansen, Richard A;Van Noord, Megan;Lux, Linda;Gaynes, Bradley N;Gartlehner, Gerald	Comparative Efficacy and Risk of Harms of Immediate- versus Extended-Release Second-Generation Antidepressants: A Systematic Review with Network Meta-Analysis	EXCLUDED	Not within the field of Psychology and Educational Sciences
331	Kriston, Levente;Wolff, Alessa;Westphal, Annika;Holzel, Lars P;Harter, Martin	EFFICACY AND ACCEPTABILITY OF ACUTE TREATMENTS FOR PERSISTENT DEPRESSIVE DISORDER: A NETWORK META-ANALYSIS	INCLUDED	Included first round
332	Honyashiki, Mina;Furukawa, Toshi A;Noma, Hisashi;Tanaka, Shiro;Chen, Peiyao;Ichikawa, Kayoko;Ono, Miki;Churchill, Rachel;Hunot, Vivien;Caldwell, Deborah M	Specificity of CBT for Depression: A Contribution from Multiple Treatments Meta-analyses	INCLUDED	Included first round
333	Kohn, N;Eickhoff, SB;Scheller, M;Laird, AR;Fox, PT;Habel, U	Neural network of cognitive emotion regulation -- An ALE meta-analysis and MACM analysis	EXCLUDED	Not a network meta-analysis
334	Jiang, Libing;Jiang, Shouyin;Feng, Xia;Ma, Yuefeng;Zhang, Mao	The efficacy and safety of different anticoagulants on patients with severe sepsis and derangement of coagulation: a protocol for network meta-analysis of randomised controlled trials	EXCLUDED	Not within the field of Psychology and Educational Sciences
335	Tricco, Andrea C;Antony, Jesmin;Khan, Paul A;Ghassemi, Marco;Hamid, Jemila S;Ashoor, Huda;Blondal, Erik;Soobiah, Charlene;Yu, Catherine H;Hutton, Brian;Hemmelgarn, Brenda R;Moher, David;Majumdar, Sumit R;Straus, Sharon E	Safety and effectiveness of dipeptidyl peptidase-4 inhibitors versus intermediate-acting insulin or placebo for patients with type 2 diabetes failing two oral antihyperglycaemic agents: a systematic review and network meta-analysis	EXCLUDED	Not within the field of Psychology and Educational Sciences
336	Ford, John A;Shyangdan, Deepson;Uthman, Olalekan A;Lois, Noemi;Waugh, Norman	Drug treatment of macular oedema secondary to central retinal vein occlusion: a network meta-analysis	EXCLUDED	Not within the field of Psychology and Educational Sciences
337	Xiong, Tengbin;Turner, Rebecca M;Wei, Yinghui;Neal, David E;Lyratzopoulos, Georgios;Higgins, Julian P T	Comparative efficacy and safety of treatments for localised prostate cancer: an application of network meta-analysis	EXCLUDED	Not within the field of Psychology and Educational Sciences
338	Cameron, Chris;Coyle, Doug;Richter, Trevor;Kelly, Shannon;Gauthier, Kasandra;Steiner, Sabine;Carrier, Marc;Coyle, Kathryn;Bai, Annie;Moulton, Kristen;Clifford, Tammy;Wells, George	Systematic review and network meta-analysis comparing antithrombotic agents for the prevention of stroke and major bleeding in patients with atrial fibrillation	EXCLUDED	Not within the field of Psychology and Educational Sciences
339	Jia, Yongliang;Leung, Siu-wai	Drug efficacy in treating stable angina pectoris: a protocol for network meta-analysis of randomised controlled trials	EXCLUDED	Not within the field of Psychology and Educational Sciences
340	Pagsberg, A K;Tarp, S;Glintborg, D;Stenstrøm, A D;Fink-Jensen, A;Correll, C U;Christensen, R	Antipsychotic treatment for children and adolescents with schizophrenia spectrum disorders: protocol for a network meta-analysis of randomised trials	EXCLUDED	Not within the field of Psychology and Educational Sciences
341	Mulla, Sohail M;Buckley, D Norman;Moulin, Dwight E;Couban, Rachel;Izhar, Zain;Agarwal, Arnav;Panju, Akbar;Wang, Li;Kallyth, Sun Makosso;Turan, Alparslan;Montori, Victor M;Sessler, Daniel I;Thabane, Lehana;Guyatt, Gordon H;Busse, Jason W	Management of chronic neuropathic pain: a protocol for a multiple treatment comparison meta-analysis of randomised controlled trials	EXCLUDED	Not within the field of Psychology and Educational Sciences
342	Hind, Daniel;Cotter, Jack;Thake, Anna;Bradburn, Mike;Cooper, Cindy;Isaac, Claire;House, Allan	Cognitive behavioural therapy for the treatment of depression in people with multiple sclerosis: a systematic review and meta-analysis	EXCLUDED	Not a network meta-analysis
343	Chatterjee, Saurav, MD;Sardar, Partha, MD;Biondi-Zoccai, Giuseppe, MD;Kumbhani, Dharam J, MD, SM, MRCP	New Oral Anticoagulants and the Risk of Intracranial Hemorrhage: Traditional and Bayesian Meta-analysis and Mixed Treatment Comparison of Randomized Trials of New Oral Anticoagulants in Atrial Fibrillation	EXCLUDED	Not within the field of Psychology and Educational Sciences
344	Hlebec, Valentina;Kogovsek, Tina	Different approaches to measure ego-centered social support networks: a meta-analysis	EXCLUDED	Not a network meta-analysis
345	Leucht, Stefan;Cipriani, Andrea;Spineli, Loukia;Mavridis, Dimitris;Örey, Deniz;Richter, Franziska;Samara, Myrto;Barbui, Corrado;Engel, Rolf R;Geddes, John R;Kissling, Werner;Stapf, Marko Paul;Lässig, Bettina;Salanti, Georgia;Davis, John M	Comparative efficacy and tolerability of 15 antipsychotic drugs in schizophrenia: a multiple-treatments meta-analysis	EXCLUDED	Not within the field of Psychology and Educational Sciences
346	Choi, Hye Jeong;Smith, Rachel A	Members, Isolates, and Liaisons: Meta-Analysis of Adolescents' Network Positions and Their Smoking Behavior	EXCLUDED	Not a network meta-analysis
347	Ney, John Peter;Devine, Emily Beth;Watanabe, Jonathan H.;Sullivan, Sean D.	Comparative Efficacy of Oral Pharmaceuticals for the Treatment of Chronic Peripheral Neuropathic Pain: Meta-Analysis and Indirect Treatment Comparisons	EXCLUDED	Not within the field of Psychology and Educational Sciences
348	Mistry, Meeta;Gillis, Jesse;Pavlidis, Paul	Meta-analysis of gene coexpression networks in the post-mortem prefrontal cortex of patients with schizophrenia and unaffected controls	EXCLUDED	Not within the field of Psychology and Educational Sciences
349	Wrzus, Cornelia;Hänel, Martha;Wagner, Jenny;Neyer, Franz J	Social network changes and life events across the life span: A meta-analysis	EXCLUDED	Not a network meta-analysis
350	Mills, Edward J, PhD, MSc;Ioannidis, John P A, MD, DSc;Thorlund, Kristian, PhD, MSc;Schünemann, Holger J, MD, PhD, MSc;Puhan, Milo A, MD, PhD;Guyatt, Gordon H, MD, MSc	How to Use an Article Reporting a Multiple Treatment Comparison Meta-analysis: The Journal of the American Medical Association	EXCLUDED	Methodological paper
351	Jandhyala, Ravi;Fullarton, John	Various formulations of oral transmucosal fentanyl for breakthrough cancer pain: an indirect mixed treatment comparison meta-analysis	EXCLUDED	Not within the field of Psychology and Educational Sciences
352	Cipriani, A;Barbui, C;Rizzo, C;Salanti, G	What is a multiple treatments meta-analysis?	EXCLUDED	Methodological paper
353	Palmerini, Tullio;Biondi-Zoccai, Giuseppe;Riva, Diego Della;Stettler, Christoph;Sangiorgi, Diego;D'Ascenzo, Fabrizio;Kimura, Takeshi;Briguori, Carlo;Sabatè, Manel;Kim, Hyo-Soo;De Waha, Antoinette;Kedhi, Elvin;Smits, Pieter C;Kaiser, Christoph;Sardella, Gennaro;Marullo, Antonino;Kirtane, Ajay J;Leon, Martin B;Stone, Gregg W	Stent thrombosis with drug-eluting and bare-metal stents: evidence from a comprehensive network meta-analysis	EXCLUDED	Not within the field of Psychology and Educational Sciences
354	Gorman, C Allen;Meriac, John P;Overstreet, Benjamin L;Apodaca, Steven;McIntyre, Ashley L;Park, Paul;Godbey, Jennifer N	A meta-analysis of the regulatory focus nomological network: Work-related antecedents and consequences	EXCLUDED	Not a network meta-analysis
355	Carter, Ben;Fedorowicz, Zbys	Antiemetic treatment for acute gastroenteritis in children: an updated Cochrane systematic review with meta-analysis and mixed treatment comparison in a Bayesian framework	EXCLUDED	Not within the field of Psychology and Educational Sciences
356	Prado, Jérôme;Chadha, Angad;Booth, James R	The Brain Network for Deductive Reasoning: A Quantitative Meta-analysis of 28 Neuroimaging Studies	EXCLUDED	Not a network meta-analysis
357	Cipriani, Andrea;Barbui, Corrado;Salanti, Georgia;Rendell, Jennifer;Brown, Rachel;Stockton, Sarah;Purgato, Marianna;Spineli, Loukia M;Goodwin, Guy M;Geddes, John R	Comparative efficacy and acceptability of antimanic drugs in acute mania: a multiple-treatments meta-analysis	EXCLUDED	Not within the field of Psychology and Educational Sciences
358	Lavigne, Frédéric;Dumercy, Laurent;Darmon, Nelly	Determinants of Multiple Semantic Priming: A Meta-analysis and Spike Frequency Adaptive Model of a Cortical Network	EXCLUDED	Not a network meta-analysis
359	Zeng, Linan;Luo, Rong;Zhang, Lingli	Efficacy of high-dose ACTH versus low-dose ACTH in infantile spasms: A meta-analysis with direct and indirect comparison of randomized trials: JPN	EXCLUDED	Not within the field of Psychology and Educational Sciences
360	Anothaisintawee, Thunyarat, MD;Attia, John, MD, PhD, FRCPC;Nickel, J Curtis, MD, FRCSC;Thammakraisorn, Sangsuree, MD;Numthavaj, Pawin, MD;McEvoy, Mark, MSc;Thakkinstian, Ammarin, PhD	Management of Chronic Prostatitis/Chronic Pelvic Pain Syndrome: A Systematic Review and Network Meta-analysis: The Journal of the American Medical Association	EXCLUDED	Not within the field of Psychology and Educational Sciences
361	Neumann, Jane;Fox, Peter T;Turner, Robert;Lohmann, Gabriele	Learning partially directed functional networks from meta-analysis imaging data	EXCLUDED	Not a network meta-analysis
362	Singh, Jasvinder A, MD;Christensen, Robin, PhD;Wells, George A, PhD;Suarez-Almazor, Maria E, MD;Buchbinder, Rachelle, MD;Lopez-Olivo, Maria Angeles, MD;Ghogomu, Elizabeth Tanjong, MD;Tugwell, Peter, MD	A network meta-analysis of randomized controlled trials of biologics for rheumatoid arthritis: a Cochrane overview: CMAJ	EXCLUDED	Not within the field of Psychology and Educational Sciences
363	Ioannidis, John P A, MD	Integration of evidence from multiple meta-analyses: a primer on umbrella reviews, treatment networks and multiple treatments meta-analyses: CMAJ	EXCLUDED	Methodological paper
364	Neumann, J;Fox, PT;Turner, R;Lohmann, G	A meta-analysis processing chain for the detection of partially directed functional networks from fMRI activation coordinates	EXCLUDED	Not a network meta-analysis
365	Trikalinos, Thomas A;Alsheikh-Ali, Alawi A;Tatsioni, Athina;Nallamothu, Brahmajee K;Kent, David M	Percutaneous coronary interventions for non-acute coronary artery disease: a quantitative 20-year synopsis and a network meta-analysis	EXCLUDED	Not within the field of Psychology and Educational Sciences
366	Cipriani, Andrea;Furukawa, Toshiaki A;Salanti, Georgia;Geddes, John R;Higgins, Julian P T;Churchill, Rachel;Watanabe, Norio;Nakagawa, Atsuo;Omori, Ichiro M;McGuire, Hugh;Tansella, Michele;Barbui, Corrado	Comparative efficacy and acceptability of 12 new-generation antidepressants: a multiple-treatments meta-analysis	EXCLUDED	Not within the field of Psychology and Educational Sciences
367	Peterson, Kim;McDonagh, Marian S;Fu, Rongwei	Comparative benefits and harms of competing medications for adults with attention-deficit hyperactivity disorder: a systematic review and indirect comparison meta-analysis	EXCLUDED	Not within the field of Psychology and Educational Sciences
368	Sitzmann, Traci;Brown, Kenneth G;Casper, Wendy J;Ely, Katherine;Zimmerman, Ryan D	A review and meta-analysis of the nomological network of trainee reactions	EXCLUDED	Not a network meta-analysis
369	Pocock, Stuart J	Safety of drug-eluting stents: demystifying network meta-analysis	EXCLUDED	Not within the field of Psychology and Educational Sciences
370	Stettler, Christoph;Wandel, Simon;Allemann, Sabin;Kastrati, Adnan;et al	Outcomes associated with drug-eluting and bare-metal stents: a collaborative network meta-analysis	EXCLUDED	Not within the field of Psychology and Educational Sciences
371	Katz, Ira;Peter-Paul de Deyn;Mintzer, Jacobo;Greenspan, Andrew;et al	The efficacy and safety of risperidone in the treatment of psychosis of Alzheimer's disease and mixed dementia: a meta-analysis of 4 placebo-controlled clinical trials	EXCLUDED	Not within the field of Psychology and Educational Sciences
372	Caldwell, Deborah M;Gibb, D M;Ades, A E;Cipriani, Andrea;et al	Validity of indirect comparisons in meta-analysis/Authors' reply	EXCLUDED	Methodological paper
373	Elliott, William J;Meyer, Peter M	Incident diabetes in clinical trials of antihypertensive drugs: a network meta-analysis	EXCLUDED	Not within the field of Psychology and Educational Sciences
374	Psaty, Bruce M;Lumley, Thomas;Furberg, Curt D;Schellenbaum, Gina;et al	Health outcomes associated with various antihypertensive therapies used as first-line agents: A network meta-analysis: The Journal of the American Medical Association	EXCLUDED	Not within the field of Psychology and Educational Sciences
375	Pinquart, Martin;Sorensen, Silvia	Influences of socioeconomic status, social network, and competence on subjective well-being in later life: A meta-analysis	EXCLUDED	Not a network meta-analysis
376	Mohr, D C;Goodkin, DE	Treatment of depression in multiple sclerosis: review and meta-analysis	INCLUDED	Included first round

## Sheet: SciendeDirect
ScienceDirect: 525 entries found
ID	Author	Title	Publication Year	Publication Title	Decision	Reason
1	Siskind, Dan J.; Wu, Brian T.; Wong, Tommy T.; Firth, Joseph; Kisely, Steve	Pharmacological interventions for smoking cessation among people with schizophrenia spectrum disorders: a systematic review, meta-analysis, and network meta-analysis	2020	The Lancet Psychiatry	EXCLUDED	Not within the field of Psychology and Educational Sciences
2	Leng, Minmin; Zhao, Yajie; Wang, Zhiwen	Comparative efficacy of non-pharmacological interventions on agitation in people with dementia: A systematic review and Bayesian network meta-analysis	2020	International Journal of Nursing Studies	EXCLUDED	Not within the field of Psychology and Educational Sciences
3	Yin, X.; Wang, X.; Xu, S.; He, C.	Comparative efficacy of respiratory personal protective equipment against viral respiratory infectious diseases in healthcare workers: a network meta-analysis	2021	Public Health	EXCLUDED	Not within the field of Psychology and Educational Sciences
4	Zhou, Han-yu; Yang, Han-xue; Gong, Jing-bo; Cheung, Eric F. C.; Gooding, Diane C.; Park, Sohee; Chan, Raymond C. K.	Revisiting the overlap between autistic and schizotypal traits in the non-clinical population using meta-analysis and network analysis	2019	Schizophrenia Research	EXCLUDED	Not a network meta-analysis
5	Chan, Gary C. K.; Stjepanović, Daniel; Lim, Carmen; Sun, Tianze; Anandan, Aathavan Shanmuga; Connor, Jason P.; Gartner, Coral; Hall, Wayne D.; Leung, Janni	A systematic review of randomized controlled trials and network meta-analysis of e-cigarettes for smoking cessation	2021	Addictive Behaviors	INCLUDED	Included first round
6	Buchberger, M.; Rochau, U.; Vukicevic, D.; Willenbacher, W.; Chaimani, A.; Efthimiou, O.; Siebert, U.	PCN14 - Comparative Effectiveness of Treatment Strategies For Multiple Myeloma in Elderly Patients: A Network Meta-Analysis	2016	Value in Health	EXCLUDED	Not within the field of Psychology and Educational Sciences
7	Disher, T.; Peterson, S.; Eaton, K.; Nair, S.; Villacorta, R.; Hutton, B.; Cameron, C.; Jansen, J. P.	CE1 METHODOLOGICAL CHALLENGES WITH CONDUCTING NETWORK META-ANALYSES ASSESSING LONG-TERM COMPARATIVE EFFICACY IN PSORIASIS: A CRITIQUE OF ASSUMPTIONS UNDERPINNING RECENT INDIRECT TREATMENT COMPARISONS	2020	Value in Health	EXCLUDED	Methodological paper
8	Szabo, N.; Grevinga, M.; Kurt, M.; Ejzykowicz, F.; Chun, D. S.; Malcolm, B.; Kroep, S.; May, J.	PUK2 The Impact of Clinical Heterogeneity on Conducting Network Meta-Analyses for Overall Survival in Previously Untreated Intermediate- or Poor-Risk Advanced/Metastatic Renal Cell Therapies	2020	Value in Health	EXCLUDED	Not a network meta-analysis
9	Tan, S. H.; Bujkiewicz, S.; Abrams, K. R.	PRM108 - Bivariate Indirect Comparison Meta-Analysis Model in Economic Evaluation of Cancer Treatments	2013	Value in Health	EXCLUDED	Not within the field of Psychology and Educational Sciences
10	Luo, Yan; Ostinelli, Edoardo G.; Sahker, Ethan; Chaimani, Anna; Kataoka, Yuki; Ogawa, Yusuke; Cipriani, Andrea; Salanti, Georgia; Furukawa, Toshi A.	Antidepressant prescriptions have not fully reflected evolving evidence from cumulative network meta-analyses and guideline recommendations	2021	Journal of Clinical Epidemiology	EXCLUDED	Not within the field of Psychology and Educational Sciences
11	Mahmood, M. H.; Malone, D. C.	PMH4 ATYPICAL ANTIPSYCHOTIC MEDICATIONS IN THE TREATMENT OF SCHIZOPHRENIAS BAYESIAN META-ANALYSIS OF DIRECT AND INDIRECT COMPARISONS	2008	Value in Health	EXCLUDED	Not within the field of Psychology and Educational Sciences
12	Paris, Giulia; Bighelli, Irene; Deste, Giacomo; Siafis, Spyridon; Schneider-Thoma, Johannes; Zhu, Yikang; Davis, John M.; Vita, Antonio; Leucht, Stefan	Short-acting intramuscular second-generation antipsychotic drugs for acutely agitated patients with schizophrenia spectrum disorders. A systematic review and network meta-analysis	2021	Schizophrenia Research	EXCLUDED	Not within the field of Psychology and Educational Sciences
13	Tolkacheva, D.; Sokolova, V.; Mladov, V.	PMS39 Comparative Efficacy of Synthetic and Biologic Dmards for Adult Patients with ACTIVE Psoriatic Arthritis in the Russian Federation: A Systematic Review and Network Meta-Analysis	2020	Value in Health	EXCLUDED	Not within the field of Psychology and Educational Sciences
14	Pillinger, Toby; McCutcheon, Robert A.; Vano, Luke; Mizuno, Yuya; Arumuham, Atheeshaan; Hindley, Guy; Beck, Katherine; Natesan, Sridhar; Efthimiou, Orestis; Cipriani, Andrea; Howes, Oliver D.	Comparative effects of 18 antipsychotics on metabolic function in patients with schizophrenia, predictors of metabolic dysregulation, and association with psychopathology: a systematic review and network meta-analysis	2020	The Lancet Psychiatry	EXCLUDED	Not within the field of Psychology and Educational Sciences
15	Grevinga, M.; Szabo, N.; Malcolm, B.; Kurt, M.; Ejzykowicz, F.; Chun, D. S.; Kroep, S.; May, J.	PUK1 Synthesizing Evidence on Progression-Free Survival and Assessing the Feasibility of Network Meta-Analyses in Previously Untreated Advanced/Metastatic Renal Cell Carcinoma Therapies	2020	Value in Health	EXCLUDED	Not within the field of Psychology and Educational Sciences
16	Jansen, Jeroen P.; Fleurence, Rachael; Devine, Beth; Itzler, Robbin; Barrett, Annabel; Hawkins, Neil; Lee, Karen; Boersma, Cornelis; Annemans, Lieven; Cappelleri, Joseph C.	Interpreting Indirect Treatment Comparisons and Network Meta-Analysis for Health-Care Decision Making: Report of the ISPOR Task Force on Indirect Treatment Comparisons Good Research Practices: Part 1	2011	Value in Health	EXCLUDED	Not within the field of Psychology and Educational Sciences
17	Wong, Charlene HL; Cheung, William KW; Zhong, Claire CW; Yeoh, Eng-kiong; Hung, Chi Tim; Yip, Benjamin HK; Wong, Eliza LY; Wong, Samuel YS; Chung, Vincent CH	Effectiveness of nurse-led peri-discharge interventions for reducing 30-day hospital readmissions: Network meta-analysis	2021	International Journal of Nursing Studies	EXCLUDED	Not within the field of Psychology and Educational Sciences
18	Dron, L.; Bouldargi, O.; Harari, O.	PCN288 APPLICATION OF THE LIFE EXPECTANCY RATIO AS A MEANINGFUL AND STATISTICALLY VALID MEASURE FOR NON-PROPORTIONAL HAZARDS INDIRECT COMPARISON META-ANALYSIS	2020	Value in Health	EXCLUDED	Not within the field of Psychology and Educational Sciences
19	Tural, Umit; Iosifescu, Dan V.	A systematic review and network meta-analysis of carbon dioxide provocation in psychiatric disorders	2020	Journal of Psychiatric Research	EXCLUDED	Not within the field of Psychology and Educational Sciences
20	Bellows, B. K.; Dahal, A.; Agarwal, N.	PCN20 - Risk Of Death At One Year In Patients With Non-Small Cell Lung Cancer (Nsclc) Treated With Cisplatin Regimens: An Indirect Comparison Meta-Analysis Based On Renal Eligibility Criteria	2013	Value in Health	EXCLUDED	Not within the field of Psychology and Educational Sciences
21	Brigo, Francesco; Bragazzi, Nicola Luigi; Nardone, Raffaele; Trinka, Eugen	Efficacy and tolerability of brivaracetam compared to lacosamide, eslicarbazepine acetate, and perampanel as adjunctive treatments in uncontrolled focal epilepsy: Results of an indirect comparison meta-analysis of RCTs	2016	Seizure	EXCLUDED	Not within the field of Psychology and Educational Sciences
22	Akker, Lizanne Eva van den; Beckerman, Heleen; Collette, Emma Hubertine; Eijssen, Isaline Catharine Josephine Maria; Dekker, Joost; Groot, Vincent de	Effectiveness of cognitive behavioral therapy for the treatment of fatigue in patients with multiple sclerosis: A systematic review and meta-analysis	2016	Journal of Psychosomatic Research	EXCLUDED	Not a network meta-analysis
23	He, Hairong; Xiang, Yutao; Gao, Fengjie; Bai, Ling; Gao, Fan; Fan, Yajuan; Lyu, Jun; Ma, Xiancang	Comparative efficacy and acceptability of first-line drugs for the acute treatment of generalized anxiety disorder in adults: A network meta-analysis	2019	Journal of Psychiatric Research	EXCLUDED	Not within the field of Psychology and Educational Sciences
24	Harvey, R.; Charokopou, M.; Duarte, C. Arteaga; Kiri, S.	PNS22 Network Meta-Analysis: A Comparison of Bayesian and Frequentist Approaches to Synthesis, and Evaluation of Their Suitability for Decision-Making	2020	Value in Health	EXCLUDED	Methodological paper
25	Ewald, Hannah; Speich, Benjamin; Ladanie, Aviv; Bucher, Heiner C.; Ioannidis, John P. A.; Hemkens, Lars G.	Marginal structural models and other analyses allow multiple estimates of treatment effects in randomized clinical trials: Meta-epidemiological analysis	2019	Journal of Clinical Epidemiology	EXCLUDED	Methodological paper
26	Kishi, Taro; Nomura, Ikuo; Matsuda, Yuki; Sakuma, Kenji; Okuya, Makoto; Ikuta, Toshikazu; Iwata, Nakao	Lemborexant vs suvorexant for insomnia: A systematic review and network meta-analysis	2020	Journal of Psychiatric Research	EXCLUDED	Not within the field of Psychology and Educational Sciences
27	Blanchard, Pierre; Hill, Catherine; Guihenneuc-Jouyaux, Chantal; Baey, Charlotte; Bourhis, Jean; Pignon, Jean Pierre	Mixed treatment comparison meta-analysis of altered fractionated radiotherapy and chemotherapy in head and neck cancer	2011	Journal of Clinical Epidemiology	EXCLUDED	Not within the field of Psychology and Educational Sciences
28	Chen, Chen; Shan, Weiguang	Pharmacological and non-pharmacological treatments for major depressive disorder in adults: A systematic review and network meta-analysis	2019	Psychiatry Research	EXCLUDED	Not within the field of Psychology and Educational Sciences
29	Walczak, J.; Nikodem, M.; Siedmiogrodzki, K.; Zapalska, A.; Borowiack, E.	PMC58 SYSTEMATIC REVIEW OF STATISTICAL METHODS OF META-ANALYSIS AND INDIRECT COMPARISON POTENTIALLY AVAILABLE TO USE IN SYSTEMATIC REVIEWS—RESULTS FROM THE FIRST PART OF EBAYESMET PROJECT	2010	Value in Health	EXCLUDED	Methodological paper
30	Takahashi, S.; Yamabe, K.	PGI1 Systematic Review and Network Meta-Analysis of Infliximab, Adalimumab, Golimumab, Vedolizumab, Andtofacitinib for Moderate-to-Severe Ulcerative Colitis in ANTI-TNF-ALPHA-Naive Patients	2020	Value in Health Regional Issues	EXCLUDED	Not within the field of Psychology and Educational Sciences
31	Chan, K.; Ayers, D.; Jansen, J.; Cope, S.	PCN283 Extending Multivariate Network Meta-Analysis of Survival Function Parameters to Fractional Polynomials	2020	Value in Health	EXCLUDED	Not within the field of Psychology and Educational Sciences
32	Dakin, Helen; Fidler, Carrie; Harper, Christie	Mixed Treatment Comparison Meta-Analysis Evaluating the Relative Efficacy of Nucleos(t)ides for Treatment of Nucleos(t)ide-Naive Patients with Chronic Hepatitis B	2010	Value in Health	EXCLUDED	Not within the field of Psychology and Educational Sciences
33	Fonseca, M.; Conte, T.; Machado, M.; Castro, R.; Girao, M.	PIH5 - Meta-Analysis Followed by Indirect Comparison of Treatments Comparing Uterine Artery Embolization and Surgical Methods for the Treatment of Symptomatic Uterine Leiomyomas	2016	Value in Health	EXCLUDED	Not within the field of Psychology and Educational Sciences
34	Jansen, Jeroen P.; Crawford, Bruce; Bergman, Gert; Stam, Wiro	Bayesian Meta-Analysis of Multiple Treatment Comparisons: An Introduction to Mixed Treatment Comparisons	2008	Value in Health	EXCLUDED	Methodological paper
35	Walczak, J.; Borowiack, E.; Kowalska, M.; Nikodem, M.; Zapalska, A.	PMC55 SYSTEMATIC REVIEW OF METHODS FOR META-ANALYSIS AND INDIRECT COMPARISON USED IN EXISTING SYSTEMATIC REVIEWS AND HTA REPORTS—RESULTS FROM THE FIRST PART OF EBAYESMET PROJECT	2010	Value in Health	EXCLUDED	Methodological paper
36	Beale, R.; Conway, P.; Cai, B.; Krauter, E.; Langford, B.; Hall, A.; Eddowes, L.	PGI3 INDIRECT TREATMENT COMPARISONS AND NETWORK META-ANALYSES OF NALDEMEDINE FOR THE TREATMENT OF OPIOID-INDUCED CONSTIPATION	2019	Value in Health	EXCLUDED	Not within the field of Psychology and Educational Sciences
37	Zhang, Lin; Li, Shaoping; Li, Hua; Zou, Xiaoyi	Levetiracetam vs. brivaracetam for adults with refractory focal seizures: A meta-analysis and indirect comparison	2016	Seizure	EXCLUDED	Not within the field of Psychology and Educational Sciences
38	Zhou, Xinyu; Teng, Teng; Zhang, Yuqing; Giovane, Cinzia Del; Furukawa, Toshi A.; Weisz, John R.; Li, Xuemei; Cuijpers, Pim; Coghill, David; Xiang, Yajie; Hetrick, Sarah E.; Leucht, Stefan; Qin, Mengchang; Barth, Jürgen; Ravindran, Arun V.; Yang, Lining; Curry, John; Fan, Li; Silva, Susan G.; Cipriani, Andrea; Xie, Peng	Comparative efficacy and acceptability of antidepressants, psychotherapies, and their combination for acute treatment of children and adolescents with depressive disorder: a systematic review and network meta-analysis	2020	The Lancet Psychiatry	INCLUDED	Included first round
39	Almalki, Z. S.	PGI2 Quantitative Evaluation to Efficacy and Safety of Biosimilar of Infliximab in Inflammatory Bowel Diseases: A Bayesian Network Meta-Analysis of Randomized Controlled Trials	2020	Value in Health Regional Issues	EXCLUDED	Not within the field of Psychology and Educational Sciences
40	Phillips, A. L.; Beckerman, R.; Smith, N. J.; Locklear, J. C.; Jiang, Y.; Solon, C.	PRM138 - A Pragmatic Literature Review Of Network Meta-Analyses Of Disease-Modifying Drugs In The Treatment Of Multiple Sclerosis	2015	Value in Health	EXCLUDED	Not within the field of Psychology and Educational Sciences
41	Xing, Aiwen; Chu, Haitao; Lin, Lifeng	Fragility index of network meta-analysis with application to smoking cessation data	2020	Journal of Clinical Epidemiology	EXCLUDED	Methodological paper
42	Phalguni, A.; McCool, R.; Wood, H.; Sanderson, A.; Rydevik, G.; Franklin, B.; James, D.	PMH5 Systematic Review and Network Meta-Analysis of Treatments for Schizophrenia	2020	Value in Health	INCLUDED	Included first round
43	Wiksten, Anna; Hawkins, Neil; Piepho, Hans-Peter; Gsteiger, Sandro	Nonproportional Hazards in Network Meta-Analysis: Efficient Strategies for Model Building and Analysis	2020	Value in Health	EXCLUDED	Methodological paper
44	Caldwell, Deborah M.; Davies, Sarah R.; Hetrick, Sarah E.; Palmer, Jennifer C.; Caro, Paola; López-López, José A.; Gunnell, David; Kidger, Judi; Thomas, James; French, Clare; Stockings, Emily; Campbell, Rona; Welton, Nicky J.	School-based interventions to prevent anxiety and depression in children and young people: a systematic review and network meta-analysis	2019	The Lancet Psychiatry	INCLUDED	Included first round
45	Lion, M.; Humphreys, S.; Mills, E.; O'Regan, C.	PRM147 Comparison of Indirect and Mixed Treatment Comparison (MTC) Meta-Analysis Techniques Used in the Evaluation of New Protease Inhibitors for the Treatment of Chronic Hepatitis C	2012	Value in Health	EXCLUDED	Not within the field of Psychology and Educational Sciences
46	Alili, H. El; Beekhuizen, S. van; Verhoek, A.; Postma, M. J.; Ouwens, M.; Heeg, B.	NM1 A Comparison on Different Network-Meta Analysis (NMA) Models Using Randomized Clinical Trials (RCTS) in Transplant-Ineligible (TIE) NEWLY Diagnosed Multiple Myeloma (NDMM)	2020	Value in Health	EXCLUDED	Not within the field of Psychology and Educational Sciences
47	Willems, D.; Rolleri, B.; Pansar, I.; Kroi, F.; Hashim, M.	PBI2 A Systematic Literature Review (SLR) and EARLY Network Meta-Analysis (ENMA) of Current and Future Treatments for Moderate to Severe Hidradenitis Suppurativa (HS)	2020	Value in Health	EXCLUDED	Not within the field of Psychology and Educational Sciences
48	Yao, Li; Luo, Yuhong; Wang, Yinhua; Zhang, Zhigang; Tian, Jinhui; Yang, Liping; Cai, Peng; Gu, Ying; Li, Yaling	Comparative efficacy of various preventive methods for exposure keratopathy among critically ill patients: A network meta-analysis of randomized controlled trials	2021	International Journal of Nursing Studies	EXCLUDED	Not within the field of Psychology and Educational Sciences
49	Singh, B.; Pandey, S.; Mangat, G.; Kaur, G.; Mishra, N.; Siddiqui, M. K.; Sharma, S.	PCN9 Bayesian Network Meta-Analyses of the Efficacy of LONG-Acting Release Somatostatin Analogs in Patients with Advanced Neuroendocrine Tumors: Application of Different Parametric and Fractional Polynomial Methods	2020	Value in Health Regional Issues	EXCLUDED	Not within the field of Psychology and Educational Sciences
50	Zeng, Yingchun; Dong, Juntao; Huang, Meiling; Zhang, Jun-e; Zhang, Xiaoming; Xie, Man; Wefel, Jeffrey S.	Nonpharmacological interventions for cancer-related cognitive impairment in adult cancer patients: A network meta-analysis	2020	International Journal of Nursing Studies	INCLUDED	Included first round
51	Papakonstantinou, Theodoros; Nikolakopoulou, Adriani; Egger, Matthias; Salanti, Georgia	In network meta-analysis, most of the information comes from indirect evidence: empirical study	2020	Journal of Clinical Epidemiology	EXCLUDED	Methodological paper
52	Brodszky, V.; Mo, M.; Gulacsi, L.; Baji, P.; Balogh, O.; Péntek, M.	PSS1 - Indirect Comparison of the Effect of Biologics in Patients with Psoriasis; A Meta-Analysis of Randomized, Double Blind Clinical Trials in Bayesian Framework	2013	Value in Health	EXCLUDED	Not within the field of Psychology and Educational Sciences
53	Baker, W. L.; Baker, E. L.; Coleman, C. I.	PRS2 A MIXED TREATMENT COMPARISON META-ANALYSIS OF RANDOMIZED CONTROLLED TRIALS OF PHARMACOLOGIC TREATMENTS FOR CHRONIC OBSTRUCTIVE PULMONARY DISEASE	2008	Value in Health	EXCLUDED	Not within the field of Psychology and Educational Sciences
54	Laws, Andrew; Tao, Ran; Wang, Sisi; Padhiar, Amie; Goring, Sarah	A Comparison of National Guidelines for Network Meta-Analysis	2019	Value in Health	EXCLUDED	Methodological paper
55	Ribeiro, R. A.; Stella, S. F.; Vieira, J. L. C.; Restelatto, L. M. F.; Polanczyk, C. A.	PCV13 EFFECTIVENESS OF ATORVASTATIN, PRAVASTATIN AND SIMVASTATIN IN THE REDUCTION OF CARDIOVASCULAR EVENTS: AN INDIRECT COMPARISON META-ANALYSIS	2009	Value in Health	EXCLUDED	Not within the field of Psychology and Educational Sciences
56	Jacob, I.; Beresford, L.; Butler, K.; McNamara, B.; Dennis, J.; Hayward, O.; Turner, M.; Sadler, S.; Sugrue, D.; Gordon, J.; Radford, M.; Gharaibeh, M.; L.U, X.	PMS5 Comparative Efficacy of Filgotinib Versus Alternative Treatments for Rheumatoid Arthritis in Patients with an Inadequate Response to Biologic Disease-Modifying Antirheumatic Drugs: A Systematic Review and Network Meta-Analysis	2020	Value in Health	EXCLUDED	Not within the field of Psychology and Educational Sciences
57	Thorlund, K.; Druyts, E.; Eapen, S.; Mills, E.	PGI1 - Comparative efficacy and safety of golimumab, infliximab and adalimumab for the treatment of moderate to severe ulcerative colitis: A bayesian indirect treatment comparison meta-analysis	2014	Value in Health	EXCLUDED	Not within the field of Psychology and Educational Sciences
58	Kommoju, U. J.; Dasari, A.; Behera, A.; Agrawal, S.; Khan, R. A.; Dixit, M.; Deshwal, S.; Sharma, S.; Bergemann, R.	PCN50 INDIRECT COMPARISON OF PARP INHIBITORS IN OVARIAN CANCER: NETWORK META-ANALYSIS	2019	Value in Health	EXCLUDED	Not within the field of Psychology and Educational Sciences
59	Jacob, I.; Beresford-Hulme, L.; Butler, K.; McNamara, B.; Dennis, J.; Baker, J.; Hayward, O.; Sadler, S.; Sugrue, D.; Gordon, J.; Radford, M.; Gharaibeh, M.; L.U, X.	PMS4 Comparative Efficacy of Filgotinib Versus Alternative Treatments for Rheumatoid Arthritis in Patients with an Inadequate Response to Methotrexate: A Systematic Review and Network Meta-Analysis	2020	Value in Health	EXCLUDED	Not within the field of Psychology and Educational Sciences
60	Hvingelby, R.; Joshi, S.; Holm-Larsen, T.	ML2 Network Meta-Analysis (NMA) Powered By Artificial Intelligence	2020	Value in Health	EXCLUDED	Not within the field of Psychology and Educational Sciences
61	Pu, Juncai; Liu, Yiyun; Gui, Siwen; Tian, Lu; Xu, Shaohua; Song, Xuemian; Zhong, Xiaogang; Chen, Yue; Chen, Xiang; Yu, Yue; Liu, Lanxiang; Zhang, Hanping; Wang, Haiyang; Zhou, Chanjuan; Zhao, Libo; Xie, Peng	Vascular endothelial growth factor in major depressive disorder, schizophrenia, and bipolar disorder: A network meta-analysis	2020	Psychiatry Research	EXCLUDED	Not within the field of Psychology and Educational Sciences
62	Pandey, S.; Sharma, A.; Siddiqui, M. K.	NM3 Extending the Network Meta-Analysis (NMA) Framework to Multilevel Network Meta-Regression (ML-NMR): A Worked Example of ML-NMR VS Standard NMA	2020	Value in Health	EXCLUDED	Methodological paper
63	Benz, Fee; Knoop, Teresa; Ballesio, Andrea; Bacaro, Valeria; Johann, Anna F.; Rücker, Gerta; Feige, Bernd; Riemann, Dieter; Baglioni, Chiara	The efficacy of cognitive and behavior therapies for insomnia on daytime symptoms: A systematic review and network meta-analysis	2020	Clinical Psychology Review	INCLUDED	Included first round
64	Pan, Xiongfeng; Kaminga, Atipatsa C.; Wen, Shi Wu; Liu, Aizhong	Chemokines in post-traumatic stress disorder: A network meta-analysis	2021	Brain, Behavior, and Immunity	EXCLUDED	Not within the field of Psychology and Educational Sciences
65	Fakhoury, W.; Lockhart, I.; Kotchie, R.; Reun, C. Le; Aagren, M.; Nielsen, S.	PDB9 INDIRECT COMPARISON OF ONCE DAILY INSULIN DETEMIR AND GLARGINE IN REDUCING WEIGHT GAIN AND ACHIEVING GLYCEMIC CONTROL, WHEN ADMINISTERED IN ADDITION TO CONVENTIONAL ORAL ANTIDIABETIC THERAPY IN THE TREATMENT OFTYPE 2 DIABETES PATIENTS; A META-ANALYSIS	2007	Value in Health	EXCLUDED	Not within the field of Psychology and Educational Sciences
66	Soni, P.; Chawla, E.; Dabral, S.; Sharma, S.; Singh, R.; Goyal, R.	PMH9 Comparison of Approved Doses of Lemborexant for Insomnia in Placebo-Controlled Trials: A Systematic Review and Network Meta-Analysis	2020	Value in Health Regional Issues	EXCLUDED	Not within the field of Psychology and Educational Sciences
67	Salanti, Georgia; Ades, A. E.; Ioannidis, John P. A.	Graphical methods and numerical summaries for presenting results from multiple-treatment meta-analysis: an overview and tutorial	2011	Journal of Clinical Epidemiology	EXCLUDED	Methodological paper
68	Fodor, Liviu A.; Georgescu, Raluca; Cuijpers, Pim; Szamoskozi, Ştefan; David, Daniel; Furukawa, Toshiaki A.; Cristea, Ioana A.	Efficacy of cognitive bias modification interventions in anxiety and depressive disorders: a systematic review and network meta-analysis	2020	The Lancet Psychiatry	INCLUDED	Included first round
69	Costa, Gabriela de Moraes; Zanatta, Fabricio Batistin; Ziegelmann, Patricia Klarmann; Barros, Alcina Juliana Soares; Mello, Carlos Fernando	Pharmacological treatments for adults with post-traumatic stress disorder: A network meta-analysis of comparative efficacy and acceptability	2020	Journal of Psychiatric Research	EXCLUDED	Not within the field of Psychology and Educational Sciences
70	Chen, Ting-Ren; Huang, Hui-Chuan; Hsu, Jer-Hwa; Ouyang, Wen-Chen; Lin, Kuan-Chia	Pharmacological and psychological interventions for generalized anxiety disorder in adults: A network meta-analysis	2019	Journal of Psychiatric Research	INCLUDED	Included first round
71	Beekhuizen, S. van; Pisini, M.; Otero, B. Gros; Gaudig, M.; Heeg, B.	PCN247 PROGRESSION-FREE SURVIVAL (PFS) WITH DARATUMUMAB- BORTEZOMIB-MELPHALAN-PREDNISONE (D-VMP) COMBINATION THERAPY AND ALTERNATIVE TREATMENTS FOR PATIENTS WITH NEWLY-DIAGNOSED MULTIPLE MYELOMA (MM) INELIGIBLE FOR STEM CELL TRANSPLANTATION (ASCT): A PARAMETRIC NETWORK META-ANALYSIS (PNMA)	2019	Value in Health	EXCLUDED	Not within the field of Psychology and Educational Sciences
72	Muduma, G.; Saunders, R.; Odeyemi, I. A.; Pollock, R. F.	PGI3 - Systematic literature review, meta-analysis and indirect treatment comparison of prolonged-release tacrolimus relative to ciclosporin and immediate-release tacrolimus as the primary immunosuppressive regimen in Liver Transplant Recipients	2015	Value in Health	EXCLUDED	Not within the field of Psychology and Educational Sciences
73	Pompilio, G.; Integlia, D.; Raffetto, J.; Palareti, G.	PCV11 Comparative Efficacy and Safety of Sulodexide for Prevention of Recurrent Venous Thromboembolism: A Network Meta-Analysis	2020	Value in Health	EXCLUDED	Not within the field of Psychology and Educational Sciences
74	Cucherat, M.	PCV15 Bias-Corrected Indirect Comparison Meta-Analysis of New Oral Anticoagulant in Atrial Fibrillation	2012	Value in Health	EXCLUDED	Not within the field of Psychology and Educational Sciences
75	Hirst, A.; Davie, A.; Carter, G. Cuyun; Haddad, N.; Traore, S.; Brufsky, A.; Harbeck, N.; Pivot, X.	PCN4 Overall Survival in Post-Menopausal Women with HR+/HER2- Advanced Breast Cancer Receiving a CDK 4 and 6 Inhibitor + Fulvestrant after Progressing on/after Prior Endocrine Therapy: A Fractional Polynomial Network Meta-Analysis	2020	Value in Health	EXCLUDED	Not within the field of Psychology and Educational Sciences
76	Grevinga, M.; Szabo, N.; Ejzykowicz, F.; Chun, D. S.; Kurt, M.; Malcolm, B.; May, J.; Kroep, S.	PUK3 Synthesizing Evidence on Overall Survival and Assessing the Feasibility of Network Meta-Analyses for Previously Untreated Advanced/Metastatic Renal CELL Carcinoma Therapies	2020	Value in Health	EXCLUDED	Not within the field of Psychology and Educational Sciences
77	Solmi, M.; Wade, T. D.; Byrne, S.; Giovane, C. Del; Fairburn, C. G.; Ostinelli, E. G.; Crescenzo, F. De; Johnson, C.; Schmidt, U.; Treasure, J.; Favaro, A.; Zipfel, S.; Cipriani, A.	Comparative efficacy and acceptability of psychological interventions for the treatment of adult outpatients with anorexia nervosa: a systematic review and network meta-analysis	2021	The Lancet Psychiatry	INCLUDED	Included first round
78	Cope, Shannon; Toor, Kabirraaj; Popoff, Evan; Fonseca, Rafael; Landgren, Ola; Mateos, María-Victoria; Weisel, Katja; Jansen, Jeroen Paul	Critical Appraisal of Published Indirect Comparisons and Network Meta-Analyses of Competing Interventions for Multiple Myeloma	2020	Value in Health	EXCLUDED	Not within the field of Psychology and Educational Sciences
79	Zhang, Qi; Schwade, Mark; Smith, Yvonne; Wood, Racheal; Young, Lufei	Exercise-based interventions for post-stroke social participation: A systematic review and network meta-analysis	2020	International Journal of Nursing Studies	EXCLUDED	Not within the field of Psychology and Educational Sciences
80	Fitzgerald, P.; LeReun, C.; Aristides, M.	PMC20 INDIRECT COMPARISON (OR COMMON-COMPARATOR) METHODS FOR META-ANALYSIS OF SUMMARY DATA	2005	Value in Health	EXCLUDED	Methodological paper
81	Hoaglin, David C.; Hawkins, Neil; Jansen, Jeroen P.; Scott, David A.; Itzler, Robbin; Cappelleri, Joseph C.; Boersma, Cornelis; Thompson, David; Larholt, Kay M.; Diaz, Mireya; Barrett, Annabel	Conducting Indirect-Treatment-Comparison and Network-Meta-Analysis Studies: Report of the ISPOR Task Force on Indirect Treatment Comparisons Good Research Practices: Part 2	2011	Value in Health	EXCLUDED	Methodological paper
82	Ouwens, M. J.	PRM22 - Inclusion of Comparator Single Arm Trials Used for Ema/Fda Registration In The Network Meta-Analysis Using Matching Adjusted Indirect Comparisons	2017	Value in Health	EXCLUDED	Methodological paper
83	Matheus, W.; Duran, M. A.; Clark, O. A. C.; Kumar, A.; Ferreira, U.; Botrel, T. E. A.	PCN10 Targeted Therapy (TT) for First Line Treatment of Advanced Renal Cell Carcinoma (RCC): An Indirect Comparison Meta-Analysis (ICMA)	2012	Value in Health	EXCLUDED	Not within the field of Psychology and Educational Sciences
84	Valk, Rikkert van der; Webers, Carroll A. B.; Lumley, Thomas; Hendrikse, Fred; Prins, Martin H.; Schouten, Jan S. A. G.	A network meta-analysis combined direct and indirect comparisons between glaucoma drugs to rank effectiveness in lowering intraocular pressure	2009	Journal of Clinical Epidemiology	EXCLUDED	Not within the field of Psychology and Educational Sciences
85	Glanaghy, Edel Mc; Turner, David; Davis, Georgina A.; Sharpe, Helen; Dougall, Nadine; Morris, Paul; Prentice, Wendy; Hutton, Paul	A network meta-analysis of psychological interventions for schizophrenia and psychosis: Impact on symptoms	2021	Schizophrenia Research	INCLUDED	Included first round
86	Jansen, Jeroen P.; Trikalinos, Thomas; Cappelleri, Joseph C.; Daw, Jessica; Andes, Sherry; Eldessouki, Randa; Salanti, Georgia	Indirect Treatment Comparison/Network Meta-Analysis Study Questionnaire to Assess Relevance and Credibility to Inform Health Care Decision Making: An ISPOR-AMCP-NPC Good Practice Task Force Report	2014	Value in Health	EXCLUDED	Methodological paper
87	Popoff, E.; Lozano-Ortega, G.; Varol, N.; Yuan, Y.; Penrod, J. R.; Goring, S. M.	PCN275 Network Meta-Analysis Design Considerations in a Complex and Rapidly Evolving Landscape: A Case Study in First-LINE (1L) Advanced NON-SMALL Cell LUNG Cancer (ANSCLC)	2020	Value in Health	EXCLUDED	Not within the field of Psychology and Educational Sciences
88	Kim, Min Seo; Rhim, Hye Chang; Park, Ariel; Kim, Hanna; Han, Kyu-Man; Patkar, Ashwin A.; Pae, Chi-Un; Han, Changsu	Comparative efficacy and acceptability of pharmacological interventions for the treatment and prevention of delirium: A systematic review and network meta-analysis	2020	Journal of Psychiatric Research	EXCLUDED	Not within the field of Psychology and Educational Sciences
89	Chang, Ching-Yi; Lee, De-Chih; Tang, Kai-Yu; Hwang, Gwo-Jen	Effect sizes and research directions of peer assessments: From an integrated perspective of meta-analysis and co-citation network	2021	Computers & Education	EXCLUDED	Not a network meta-analysis
90	Senachai, C.; Ritphirun, C.; Dilokthornsakul, P.	PAM1 Efficacy and Safety of Prebiotics, Probiotics and Synbiotics for Treatment or Prevention of Asthma: A Systematic Review and Network Meta-Analysis	2020	Value in Health Regional Issues	EXCLUDED	Not within the field of Psychology and Educational Sciences
91	Beauchemin, C.; Baribeau, V.; Ma, C.; Feagan, B.; Claveau, D.; Landry, L.	PGI27 Systematic Review and Network Meta-Analysis: Topical Corticosteroids for Inducing Histological Remission in Eosinophilic Oesophagitis	2020	Value in Health	EXCLUDED	Not within the field of Psychology and Educational Sciences
92	Willems, D.; Sladkeviciute, L.; Szegvari, B.; Mevius, A.; Müller, S.	PMS41 The Challenges Of Comparing Therapeutic Responses Of Systemic Lupus Erythematosus (SLE) Treatments: A Network Meta-Analysis (NMA) On Two Composite Endpoint	2020	Value in Health	EXCLUDED	Not within the field of Psychology and Educational Sciences
93	Pompilio, G.; Integlia, D.; Migliore, A.	PND12 Indirect Comparison of Treatments for Episodic Cluster Headache in Italian Setting: A Bayesian Network Meta-Analysis of Randomized Controlled Trials	2020	Value in Health	EXCLUDED	Not within the field of Psychology and Educational Sciences
94	Ban, J. K.; Tadrous, M.; Cicinelli, E. A.; Dubins, D. N.; Cadarette, S. M.	PRM34 - The Diffusion of Indirect Comparison Meta-Analytic Methods in the Study of Drugs: A Systematic Review and Co-Authorship Network Analysis	2016	Value in Health	EXCLUDED	Not within the field of Psychology and Educational Sciences
95	Fan, T.; Bennett, H.; Smith, N.; Marin, M.; Sen, S.	PSY4 Comparison of Infliximab and Ustekimumab for Treatment of Moderate to Severe Psoriasis: a Mixed Treatment Meta-Analysis	2011	Value in Health	EXCLUDED	Not within the field of Psychology and Educational Sciences
96	Benedict, A.; Naci, H.; Fahrbach, K.; Bozkaya, D.; Happich, M.; Deberdt, W.; Raskin, J.	MT3 COMPARATIVE EFFECTIVENESS OF ANTIDEPRESSANTS (AD) IN THE TREATMENT OF THE ELDERLY WITH MAJOR DEPRESSIVE DISORDER (MDD):A MIXED TREATMENT COMPARISON AND META-REGRESSION ANALYSIS	2010	Value in Health	EXCLUDED	Not within the field of Psychology and Educational Sciences
97	Holleman, M. S.; Zaim, R.; Groot, CA Uyl-De	PCN33 - Gefitinib, Erlotinib or Afatinib for EGFR Mutated NSCLC patients? A Meta-Analysis and Indirect Comparison on the Efficacy of First-Line Tyrosine Kinase Inhibitors	2016	Value in Health	EXCLUDED	Not within the field of Psychology and Educational Sciences
98	San-Miguel, J.; Facon, T.; Dimopoulos, M. A.; Mateos, M.; Cavo, M.; Heeg, B.; Beekhuizen, S. van; Pisini, M.; Nair, S.; Lam, A.; Slavcev, M.	PSY17 - TREATMENT REGIMENS FOR PATIENTS WITH NEWLY DIAGNOSED MULTIPLE MYELOMA WHO ARE INELIGIBLE FOR STEM CELL TRANSPLANTATION: A SYSTEMATIC LITERATURE REVIEW AND NETWORK META-ANALYSIS	2018	Value in Health	EXCLUDED	Not within the field of Psychology and Educational Sciences
99	Petto, H.; Kadziola, Z.; Belger, M. A.	PRM198 - The Lumley-Method, A Recommended Network Meta-Analysis for Indirect Comparisons, Summarized for Practitioners	2014	Value in Health	EXCLUDED	Methodological paper
100	Szabo, N.; Grevinga, M.; Malcolm, B.; Kurt, M.; Ejzykowicz, F.; Chun, D. S.; May, J.; Kroep, S.	PUK4 The Impact of Clinical Heterogeneity on Conducting Network Meta-Analyses for Progression-Free Survival of Previously Untreated Intermediate- or Poor-Risk Advanced/Metastatic Renal Cell Carcinoma Therapies	2020	Value in Health	EXCLUDED	Not within the field of Psychology and Educational Sciences
101	Fazioli, K. T.; Borrelli, E.; Bradt, P.; Rind, D. M.	PDB9 THE COMPARATIVE EFFICACY OF ORAL SEMAGLUTIDE FOR THE TREATMENT OF TYPE 2 DIABETES MELLITUS (T2DM): A SYSTEMATIC REVIEW AND NETWORK META-ANALYSIS (NMA)	2020	Value in Health	EXCLUDED	Not within the field of Psychology and Educational Sciences
102	Pandey, S.; Sharma, A.; Singh, B.; Vanderpuye-Orgle, J.; Siddiqui, M. K.	PCN292 BAYESIAN NETWORK META-ANALYSES OF OVERALL SURVIVAL: APPLICATION OF DIFFERENT PARAMETRIC AND FRACTIONAL POLYNOMIAL METHODS	2020	Value in Health	EXCLUDED	Methodological paper
103	Snedecor, S. J.; Howlett, C.; Mato, A.	CN3 - Synthesis Of Multiple Types Of Survival Data Within A Weibull Proportional Hazards Meta-Analysis: Treatment Outcomes In Patients With Double Hit Lymphoma (DHL)	2015	Value in Health	EXCLUDED	Not within the field of Psychology and Educational Sciences
104	Thorlund, K.; Mills, E.	CL3 Calibrating Bayesian Multiple Treatment Comparison Meta-Analysis With Multiple Cost-Effectiveness Acceptability Curves	2012	Value in Health	EXCLUDED	Methodological paper
105	Ouwens, D. M.; Sukhvinder, J.; Gaitonde, P.; Heeg, B.	PCN424 NETWORK META-ANALYSIS FOR IMMUNE ONCOLOGY TRIALS USING SPLINES	2019	Value in Health	EXCLUDED	Not within the field of Psychology and Educational Sciences
106	Spineli, Loukia M.	Modeling missing binary outcome data while preserving transitivity assumption yielded more credible network meta-analysis results	2019	Journal of Clinical Epidemiology	EXCLUDED	Methodological paper
107	Brignardello-Petersen, Romina; Johnston, Bradley C.; Jadad, Alejandro R.; Tomlinson, George	Using decision thresholds for ranking treatments in network meta-analysis results in more informative rankings	2018	Journal of Clinical Epidemiology	EXCLUDED	Methodological paper
108	Tolkacheva, D.; Sokolova, V.; Mladov, V.	PBI1 SYSTEMATIC REVIEW AND NETWORK META-ANALYSIS COMPARING NETAKIMAB WITH OTHER BIOLOGIC AGENTS USED TO TREAT ADULT PATIENTS WITH MODERATE-TO-SEVERE PLAQUE PSORIASIS IN RUSSIA	2019	Value in Health	EXCLUDED	Not within the field of Psychology and Educational Sciences
109	Kochar, P.; Randhawa, S.; Singh, R.; Goyal, R.; Lakkakula, U. S.; Bathla, A.	PRO5 COMPARATIVE EFFICACY AND SAFETY OF PREVENTIVE THERAPIES FOR NEUROMYELITIS OPTICA: A SYSTEMATIC REVIEW AND NETWORK META-ANALYSIS	2020	Value in Health	EXCLUDED	Not within the field of Psychology and Educational Sciences
110	Bonner, Ashley; Alexander, Paul E.; Brignardello-Petersen, Romina; Furukawa, Toshi A.; Siemieniuk, Reed A.; Zhang, Yuan; Wiercioch, Wojtek; Florez, Ivan D.; Fei, Yutong; Agarwal, Arnav; Yepes-Nuñez, Juan José; Beyene, Joseph; Schünemann, Holger; Guyatt, Gordon H.	Applying GRADE to a network meta-analysis of antidepressants led to more conservative conclusions	2018	Journal of Clinical Epidemiology	EXCLUDED	Methodological paper
111	Rizzo, M.; Pollack, M.; Ballew, N. G.; Kulp, W.; Wissinger, E.	CE1 EVALUATION OF THE EVOLVING TREATMENT LANDSCAPE IN EARLY-STAGE/LOCALLY-ADVANCED NON-SMALL CELL LUNG CANCER (ES/LA-NSCLC): A FORWARD-LOOKING NETWORK META-ANALYSIS (NMA) FEASIBILITY STUDY	2019	Value in Health	EXCLUDED	Not within the field of Psychology and Educational Sciences
112	He, Z.; Wu, J.; Pan, J.; Ma, H.; Zhang, C.; Ming, W. K.	PIH63 THE EFFICACY OF TREATMENTS FOR ATOPIC DERMATITIS IN CHILDREN: A NETWORK META-ANALYSIS	2020	Value in Health	EXCLUDED	Not within the field of Psychology and Educational Sciences
113	Grekousis, George	Artificial neural networks and deep learning in urban geography: A systematic review and meta-analysis	2019	Computers, Environment and Urban Systems	EXCLUDED	Not within the field of Psychology and Educational Sciences
114	Cortese, Samuele; Tomlinson, Anneka; Cipriani, Andrea	Meta-Review: Network Meta-Analyses in Child and Adolescent Psychiatry	2019	Journal of the American Academy of Child & Adolescent Psychiatry	EXCLUDED	Not within the field of Psychology and Educational Sciences
115	Lister, J.; Pafitas, S.; Meng, J.; Wiecek, W.; Schmidt, E.; Zagorska, A.; Marteau, F.	PCN42 CABOZANTINIB VERSUS STANDARD-OF-CARE COMPARATORS: A NETWORK META-ANALYSIS OF PROGRESSION-FREE SURVIVAL AND OVERALL SURVIVAL IN FIRST-LINE TREATMENT OF ADVANCED RENAL CELL CARCINOMA	2019	Value in Health	EXCLUDED	Not within the field of Psychology and Educational Sciences
116	Huang, Chiungjung	Social network site use and academic achievement: A meta-analysis	2018	Computers & Education	EXCLUDED	Not a network meta-analysis
117	Yepes-Nuñez, Juan José; Li, Shelly-Anne; Guyatt, Gordon; Jack, Susan M.; Brozek, Jan L.; Beyene, Joseph; Murad, M. Hassan; Rochwerg, Bram; Mbuagbaw, Lawrence; Zhang, Yuan; Flórez, Ivan D.; Siemieniuk, Reed A.; Sadeghirad, Behnam; Mustafa, Reem; Santesso, Nancy; Schünemann, Holger J.	Development of the summary of findings table for network meta-analysis	2019	Journal of Clinical Epidemiology	EXCLUDED	Methodological paper
118	Mainka, F. F.; Riveros, B. S.; Ferreira, V. L.; Mendes, A. M.; Marques, G. L.; Tonin, F. S.; Pontarolo, R.	PCV73 COMPARATIVE EFFICACY AND SAFETY OF NEW ORAL ANTICOAGULANTS IN PATIENTS WITH ATRIAL FIBRILLATION AND PERCUTANEOUS CORONARY INTERVENTION: A NETWORK META-ANALYSIS WITH MULTICRITERIA DECISION ANALYSIS	2020	Value in Health	EXCLUDED	Not within the field of Psychology and Educational Sciences
119	Zhang, Kathryn; Arora, Paul; Sati, Neha; Béliveau, Audrey; Troke, Natalie; Veroniki, Areti Angeliki; Rodrigues, Myanca; Rios, Patricia; Zarin, Wasifa; Tricco, Andrea C.	Characteristics and methods of incorporating randomized and nonrandomized evidence in network meta-analyses: a scoping review	2019	Journal of Clinical Epidemiology	EXCLUDED	Methodological paper
120	Créquit, Perrine; Martin-Montoya, Tania; Attiche, Nassima; Trinquart, Ludovic; Vivot, Alexandre; Ravaud, Philippe	Living network meta-analysis was feasible when considering the pace of evidence generation	2019	Journal of Clinical Epidemiology	EXCLUDED	Methodological paper
121	Yang, Chao; Gong, Guangzhe; Jin, Enshi; Han, Xiaolei; Zhuo, Yue; Yang, Shibo; Song, Bo; Zhang, Yingshi; Piao, Chengzhe	Topical application of honey in the management of chemo/radiotherapy-induced oral mucositis: A systematic review and network meta-analysis	2019	International Journal of Nursing Studies	EXCLUDED	Not within the field of Psychology and Educational Sciences
122	Kishi, Taro; Ikuta, Toshikazu; Sakuma, Kenji; Matsuda, Yuki; Iwata, Nakao	Comparison of quetiapine immediate- and extended-release formulations for bipolar depression: A systematic review and network meta-analysis of double-blind, randomized placebo-controlled trials	2019	Journal of Psychiatric Research	EXCLUDED	Not within the field of Psychology and Educational Sciences
123	Wright, E.; Yasmeen, N.; Malottki, K.; Sawyer, L.; Borg, E.; Schwenke, C.; Warren, R.	PSY40 ASSESSING THE QUALITY AND COHERENCE OF NETWORK META-ANALYSES OF BIOLOGICS IN PLAQUE PSORIASIS: WHAT DOES ALL THIS EVIDENCE SYNTHESIS ℡L US?	2019	Value in Health	EXCLUDED	Not within the field of Psychology and Educational Sciences
124	Wang, Lin; Rouse, Benjamin; Marks-Anglin, Arielle; Duan, Rui; Shi, Qiyuan; Quach, Kevin; Chen, Yong; Cameron, Christopher; Schmid, Christopher H.; Li, Tianjing	Rapid network meta-analysis using data from Food and Drug Administration approval packages is feasible but with limitations	2019	Journal of Clinical Epidemiology	EXCLUDED	Not within the field of Psychology and Educational Sciences
125	McGovern, I.; Simon, A.; Shirali, R.; Zhong, Y.; Perini, R.; Lorenzi, M.; Adejoro, O.	PCN45 PEMBROLIZUMAB PLUS AXITINIB (P+A) VERSUS OTHER FIRST-LINE (1L) SYSTEMIC THERAPIES FOR ADVANCED/METASTATIC CLEAR-CELL RENAL CELL CARCINOMA (CCMRCC) — A NETWORK META-ANALYSIS (NMA)	2019	Value in Health	EXCLUDED	Not within the field of Psychology and Educational Sciences
126	Qadeer, R.; Ghosh, S.; Clymer, J. W.; Wright, G.; Ferko, N.; Cameron, C.	CE2 APPLICATION OF PROPENSITY SCORE MATCHING AND BAYESIAN HIERARCHICAL DESIGN METHODS TO INTEGRATE SINGLE-ARM STUDIES INTO NETWORK META-ANALYSES (NMAS): OPPORTUNITIES AND PITFALLS ILLUSTRATED IN A CASE STUDY ASSESSING ABLATION/RADIATION THERAPIES IN LUNG CANCER	2020	Value in Health	EXCLUDED	Methodological paper
127	Thorlund, K.; Kanters, S.; O'Regan, C.; Mills, E.	PRM75 - Modelling drug class effects in bayesian multiple treatment comparison meta-analysis: Applications in early and advanced parkinson's disease	2013	Value in Health	EXCLUDED	Not within the field of Psychology and Educational Sciences
128	Nambiar, S.; Dehipawala, S.; Miyasato, G.; Hadker, N.	PNS144 NETWORK META-ANALYSES OF REAL-WORLD EVIDENCE: A SYSTEMATIC REVIEW OF METHODS	2020	Value in Health	EXCLUDED	Methodological paper
129	Lerner, Ivan; Créquit, Perrine; Ravaud, Philippe; Atal, Ignacio	Automatic screening using word embeddings achieved high sensitivity and workload reduction for updating living network meta-analyses	2019	Journal of Clinical Epidemiology	EXCLUDED	Not within the field of Psychology and Educational Sciences
130	Garcia, A.; Ouwens, M. J.; Postma, M.; Pham, H. A.; Heeg, B.	PCN409 BAYESIAN NETWORK META-ANALYSIS FOR MIXTURE CURE MODELS	2019	Value in Health	EXCLUDED	Not within the field of Psychology and Educational Sciences
131	Farag, H.; Yunusa, I.; Goswami, H.; Sultan, I.; Doucette, J.; Eguale, T.	PMS6 EFFECTIVENESS AND ACCEPTABILITY OF AMITRIPTYLINE AND FOOD AND DRUG ADMINISTRATION-APPROVED TREATMENTS FOR FIBROMYALGIA: A NETWORK META-ANALYSIS	2020	Value in Health	EXCLUDED	Not within the field of Psychology and Educational Sciences
132	Oostrum, I. van; Ouwens, M. J.; Pham, H. A.; Buskens, E.; Postma, M.; Heeg, B.	PCN441 NEW METHODOLOGY IN NETWORK META-ANALYSIS USING MIXTURE CURE MODELS	2019	Value in Health	EXCLUDED	Methodological paper
133	Shaikh, P.; Bakalov, V.; Vargo, A.; Alite, F.; Wu, M. J.; Kamali, K.; Jacobson, G.	PCN15 PROPHYLAXIS FOR BICALUTAMIDE-INDUCED GYNECOMASTIA: A NETWORK META-ANALYSIS	2019	Value in Health	EXCLUDED	Not within the field of Psychology and Educational Sciences
134	Cakar, E.; May, J.; Malcolm, B.; Gooden, K. M.; Klijn, S.	PCN23 UPDATED NETWORK META-ANALYSIS OF TREATMENTS IN FIRST-LINE ADVANCED/METASTATIC INTERMEDIATE- OR POOR-RISK RENAL CELL CARCINOMA	2019	Value in Health	EXCLUDED	Not within the field of Psychology and Educational Sciences
135	Wang, L.; Paller, C.; Hong, H.; Alexander, C.; Brawley, O.	CE3 COMPARATIVE EFFECTIVENESS OF SYSTEMATIC THERAPIES FOR METASTATIC CASTRATION-SENSITIVE PROSTATE CANCER: A PARAMETRIC SURVIVAL NETWORK META-ANALYSIS OF RANDOMIZED CONTROLLED TRIALS	2020	Value in Health	EXCLUDED	Not within the field of Psychology and Educational Sciences
136	Owen, Rhiannon K.; Cooper, Nicola J.; Quinn, Terence J.; Lees, Rosalind; Sutton, Alex J.	Network meta-analysis of diagnostic test accuracy studies identifies and ranks the optimal diagnostic tests and thresholds for health care policy and decision-making	2018	Journal of Clinical Epidemiology	EXCLUDED	Methodological paper
137	Shah, S. N.; Wissinger, E.; Ballew, N.; Hepp, Z.	PCN40 A SYSTEMATIC LITERATURE REVIEW (SLR) TO SUPPORT NETWORK META-ANALYSES (NMA) IN THE TREATMENT OF LOCALLY ADVANCED OR METASTATIC UROTHELIAL CARCINOMA (LA/MUC) FOLLOWING PD-1/L1 INHIBITORS	2019	Value in Health	EXCLUDED	Not within the field of Psychology and Educational Sciences
138	Liu, Dong; Wright, Kevin B.; Hu, Baijing	A meta-analysis of Social Network Site use and social support	2018	Computers & Education	EXCLUDED	Not a network meta-analysis
139	Tolkacheva, D.; Sokolova, V.; Mladov, V.	PBI2 EFFICACY AND SAFETY OF BIOLOGICS FOR THE TREATMENT OF ADULT PATIENTS WITH RADIOGRAPHIC AXIAL SPONDYLOARTHRITIS IN RUSSIA: SYSTEMATIC REVIEW AND NETWORK META-ANALYSIS	2020	Value in Health	EXCLUDED	Not within the field of Psychology and Educational Sciences
140	Thorlund, K.; Kanters, S.; Mills, E.	PRM13 - Easing Decision-Making by Expanding Methods of Multiple Treatment Comparison Meta-Analysis – Incorporating Non-Comparative Studies Via Informative Priors	2013	Value in Health	EXCLUDED	Methodological paper
141	Zhou, Dong-Dong; Zhou, Xiao-Xin; Lv, Zhen; Chen, Xiao-Rong; Wang, Wo; Wang, Gao-Mao; Liu, Chuan; Li, Da-Qi; Kuang, Li	Comparative efficacy and tolerability of antipsychotics as augmentations in adults with treatment-resistant obsessive-compulsive disorder: A network meta-analysis	2019	Journal of Psychiatric Research	EXCLUDED	Not within the field of Psychology and Educational Sciences
142	Blest-Hopley, Grace; Giampietro, Vincent; Bhattacharyya, Sagnik	Regular cannabis use is associated with altered activation of central executive and default mode networks even after prolonged abstinence in adolescent users: Results from a complementary meta-analysis	2019	Neuroscience & Biobehavioral Reviews	EXCLUDED	Not a network meta-analysis
143	Ross, S. D.; Klawansky, S.; Allen, I. E.	CV2: INDIRECT COMPARISONS OF DRUGS USING META-ANALYSIS: VALIDATION OF RESULTS	2001	Value in Health	EXCLUDED	Not within the field of Psychology and Educational Sciences
144	Thorlund, K.; Mills, E.	PMS90 the Influence of ‘Weak Links' on Comparative Treatment Effects in Multiple Treatment Comparison Meta-Analysis: A Simulation Study	2012	Value in Health	EXCLUDED	Methodological paper
145	Takyar, J.; Thapa, K.; Jain, A.; Sharma, A.	PRO8 EFFICACY OF CFTR MODULATORS AGAINST PULMONARY EXACERBATION IN CYSTIC FIBROSIS: A SYSTEMATIC REVIEW AND NETWORK META-ANALYSIS	2019	Value in Health	EXCLUDED	Not within the field of Psychology and Educational Sciences
146	Thorlund, K.; Mills, E.	PRS52 The Stability of Additive Treatment Effects in Multiple Treatment Comparison Meta-Analysis: a Simulation Study	2012	Value in Health	EXCLUDED	Methodological paper
147	Leucht, Stefan; Cipriani, Andrea; Salanti, Georgia; Spineli, Loukia; Richter, Franziska; Örey, Deniz; Leucht, Claudia; Geddes, John; Higgins, Julian; Barbui, Corrado; Davis, John	14:00 MULTIPLE-TREATMENTS META-ANALYSIS ON THE EFFICACY, ACCEPTABILITY AND TOLERABILITY OF 15 ANTIPSYCHOTICS DRUGS IN SCHIZOPHRENIA	2012	Schizophrenia Research	EXCLUDED	Not within the field of Psychology and Educational Sciences
148	Gürsel, Deniz A.; Avram, Mihai; Sorg, Christian; Brandl, Felix; Koch, Kathrin	Frontoparietal areas link impairments of large-scale intrinsic brain networks with aberrant fronto-striatal interactions in OCD: a meta-analysis of resting-state functional connectivity	2018	Neuroscience & Biobehavioral Reviews	EXCLUDED	Not a network meta-analysis
149	Gebregergish, S.; Garcia, A.; Ouwens, D. M.; Heeg, B.	PNS318 NETWORK META-ANALYSES COMBINING RANDOMIZED AND NON-RANDOMIZED EVIDENCE; A NICE HTA REVIEW	2019	Value in Health	EXCLUDED	Methodological paper
150	LeReun, C.; Gentilini, A.; Large, S.; Chowdhury, M.; Smith, A.; Rinciog, C.	PCN55 NETWORK META-ANALYSIS COMPARING PALBOCICLIB PLUS FULVESTRANT WITH EVEROLIMUS PLUS EXEMESTANE FOR HR+/HER2- ADVANCED BREAST CANCER THAT HAS BECOME RESISTANT TO PREVIOUS ENDOCRINE THERAPY	2019	Value in Health	EXCLUDED	Not within the field of Psychology and Educational Sciences
151	Huang, Chiungjung	Social network site use and Big Five personality traits: A meta-analysis	2019	Computers in Human Behavior	EXCLUDED	Not a network meta-analysis
152	Zafari, Z.; Thorlund, K.; FitzGerald, M.; Lynd, L.; Marra, C.; Sadatsafavi, M.	PRM78 - Impact of multiple treatment comparison meta-analysis on value of information evaluations: a case study of pharmacotherapies for chronic obstructive pulmonary diseases	2013	Value in Health	EXCLUDED	Not within the field of Psychology and Educational Sciences
153	Veroniki, Areti Angeliki; Bender, Ralf; Glasziou, Paul; Straus, Sharon E.; Tricco, Andrea C.	The number needed to treat in pairwise and network meta-analysis and its graphical representation	2019	Journal of Clinical Epidemiology	EXCLUDED	Methodological paper
154	Verma, J.; Verma, D.; Maria, A.	PCN154 EFFICACY AND SAFETY OF PD-1/PD-L1 INHIBITORS USED IN THE TREATMENT OF PATIENTS WITH ADVANCED AND METASTATIC MELANOMA – A SYSTEMATIC REVIEW AND NETWORK META-ANALYSIS	2020	Value in Health	EXCLUDED	Not within the field of Psychology and Educational Sciences
155	Xu, Jie; Dam, Nicholas T. Van; Feng, Chunliang; Luo, Yuejia; Ai, Hui; Gu, Ruolei; Xu, Pengfei	Anxious brain networks: A coordinate-based activation likelihood estimation meta-analysis of resting-state functional connectivity studies in anxiety	2019	Neuroscience & Biobehavioral Reviews	EXCLUDED	Not a network meta-analysis
156	Fahrbach, K.; Tarpey, J.; Bergrath, E.; Hughes, R.; Cha, A.; Gerber, R.; Cappelleri, J. C.	PDG6 A SYSTEMATIC LITERATURE REVIEW AND NETWORK META-ANALYSIS (NMA) OF CRISABOROLE 2% OINTMENT FOR THE TREATMENT OF MILD-TO-MODERATE ATOPIC DERMATITIS (AD)	2019	Value in Health	EXCLUDED	Not within the field of Psychology and Educational Sciences
157	Lewis, Sedina; Glen, Jessica; Dawoud, Dalia; Dias, Sofia; Cobb, Jill; Griffin, Xavier; Reed, Michael; Sharpin, Carlos; Stansby, Gerard; Barry, Peter	Venous Thromboembolism Prophylaxis Strategies for People Undergoing Elective Total Hip Replacement: A Systematic Review and Network Meta-Analysis	2019	Value in Health	EXCLUDED	Not within the field of Psychology and Educational Sciences
158	Jootun, M.; Agirrezabal, I.	PNS336 NETWORK META-ANALYSIS (NMA) WITH TIME-VARYING HAZARD: A COMPARATIVE ANALYSIS OF SURVIVAL OUTCOMES	2019	Value in Health	EXCLUDED	Methodological paper
159	Eaton, K.; Disher, T.; Peterson, S.; Cameron, C.	PNS147 VISUALIZATION AND COMMUNICATION OF RESULTS FROM BAYESIAN NETWORK META-ANALYSIS: PAST, PRESENT, AND FUTURE	2020	Value in Health	EXCLUDED	Methodological paper
160	Nakamura, R.; Noma, H.	PDG91 OUTLYING STUDIES CAN CHANGE RANKING OF TREATMENTS AND COMPARATIVE EFFICACY ESTIMATES IN NETWORK META-ANALYSIS: FROM A COMPARATIVE STUDY OF ANTIHYPERTENSIVE DRUGS	2019	Value in Health	EXCLUDED	Methodological paper
161	Kulakova, M.; Heeg, B.; Ouwens, D. M.; Oostrum, I. van; Pham, H. A.	PCN62 COMPARISON OF NETWORK META-ANALYSES USING STANDARD, MIXTURE CURE AND SPLINE MODELS	2019	Value in Health	EXCLUDED	Not within the field of Psychology and Educational Sciences
162	Sbarigia, U.; Vincken, T.; Wigfield, P.; Hashim, M.; Heeg, B.; Postma, M.	PIN1 A COMPARATIVE NETWORK META-ANALYSIS OF STANDARD OF CARE TREATMENTS IN TREATMENT-NAIVE CHRONIC HEPATITIS B PATIENTS	2020	Value in Health	EXCLUDED	Not within the field of Psychology and Educational Sciences
163	Tifferet, Sigal	Gender differences in privacy tendencies on social network sites: A meta-analysis	2019	Computers in Human Behavior	EXCLUDED	Not a network meta-analysis
164	Diaz-Alvarez, O.; Molina, H. Soto; Juárez, Y. Escobar; Vargas-Gonzalez, J. P.; Sosa, C.; Toledo, J. O.	PDB4 SYSTEMATIC REVIEW AND NETWORK META-ANALYSIS OF THE EFFECT OF NALTREXONE/ BUPROPION COMPARED WITH OTHER ANTI-OBESITY DRUGS IN OVERWEIGHT AND OBESE PATIENTS	2020	Value in Health	EXCLUDED	Not within the field of Psychology and Educational Sciences
165	Owen, R.; Welton, N.; Abrams, K. R.	PCV117 DESIGNING THE NEXT TRIAL FROM NETWORK META-ANALYSES USING SIMULATION-BASED ASSURANCE CALCULATIONS	2019	Value in Health	EXCLUDED	Methodological paper
166	Taieb, V.; Wojciechowski, P.; Jabłońska, K.; Aballea, S.; Hill, M.; Ikeoka, H.	PIN4 A NETWORK META-ANALYSIS OF THE EFFICACY AND SAFETY OF BALOXAVIR MARBOXIL VERSUS NEURAMINIDASE INHIBITORS IN THE TREATMENT OF INFLUENZA VIRUS INFECTION IN OTHERWISE HEALTHY AND HIGH-RISK ADULTS	2019	Value in Health	EXCLUDED	Not within the field of Psychology and Educational Sciences
167	Zhao, Yinan; Xin, Yanguo; Meng, Su; He, Zhiyi; Hu, Wenyu	Neurofilament light chain protein in neurodegenerative dementia: A systematic review and network meta-analysis	2019	Neuroscience & Biobehavioral Reviews	EXCLUDED	Not within the field of Psychology and Educational Sciences
168	Agboola, F.; Rind, D. M.; Fluetsch, N.; Borrelli, E.; Atlas, S. J.	PND76 LASMIDITAN, RIMEGEPANT AND UBROGEPANT FOR ACUTE TREATMENT OF MIGRAINE: A SYSTEMATIC REVIEW AND NETWORK META-ANALYSIS	2020	Value in Health	EXCLUDED	Not within the field of Psychology and Educational Sciences
169	Brignardello-Petersen, Romina; Murad, M. Hassan; Walter, Stephen D.; McLeod, Shelley; Carrasco-Labra, Alonso; Rochwerg, Bram; Schünemann, Holger J.; Tomlinson, George; Guyatt, Gordon H.	GRADE approach to rate the certainty from a network meta-analysis: avoiding spurious judgments of imprecision in sparse networks	2019	Journal of Clinical Epidemiology	EXCLUDED	Methodological paper
170	Disher, T.; Campbell-Yeo, M.; Situ, A.; Cameron, C.	PNS146 BEYOND DEFAULTS - ADAPTING PRINCIPLED PRIOR SELECTION IN BAYESIAN NETWORK META-ANALYSIS	2020	Value in Health	EXCLUDED	Methodological paper
171	Burton, H.; Harvey, R.	PCN198 FRACTIONAL POLYNOMIAL MODELS FOR NETWORK META-ANALYSIS OF SURVIVAL DATA IN ECONOMIC EVALUATIONS: A CASE-STUDY ON THE COST-EFFECTIVENESS OF FULVESTRANT IN PREVIOUSLY-TREATED POSTMENOPAUSAL, OESTROGEN RECEPTOR-POSITIVE ADVANCED BREAST CANCER	2019	Value in Health	EXCLUDED	Methodological paper
172	Salanti, Georgia; Marinho, Valeria; Higgins, Julian P. T.	A case study of multiple-treatments meta-analysis demonstrates that covariates should be considered	2009	Journal of Clinical Epidemiology	EXCLUDED	Methodological paper
173	Wang, L.; Hong, H.; Paller, C.; Brawley, O.; Li, T.	PDG59 IS CURRENT TRIAL DATA SHARING STATUS CONDUCIVE FOR EVIDENCE GENERATION FOR PERSONALIZED MEDICINE: A FAILED ATTEMPT TO CONDUCT AN INDIVIDUAL PATIENT TRIAL DATA NETWORK META-ANALYSIS	2020	Value in Health	EXCLUDED	Not within the field of Psychology and Educational Sciences
174	Gao, Ya; Ge, Long; Ma, Xueni; Shen, Xiping; Liu, Meng; Tian, Jinhui	Improvement needed in the network geometry and inconsistency of Cochrane network meta-analyses: a cross-sectional survey	2019	Journal of Clinical Epidemiology	EXCLUDED	Methodological paper
175	Ezzedine, K.; Painchault, C.; Brignone, M.	PNS5 RELATIVE EFFECT OF INTERVENTIONS IN ACTINIC KERATOSIS: FINDINGS FROM METHODOLOGICAL ASSESSMENT AND NETWORK META-ANALYSES	2019	Value in Health	EXCLUDED	Not within the field of Psychology and Educational Sciences
176	Lozano-Ortega, G.; Rogula, B.; Gaudet, V.; Mickle, A.; Johnston, K.; Barbeau, M.	PSS2 A CANADIAN NETWORK META-ANALYSIS OF THE EFFICACY OF HALOBETASOL PROPIONATE (0.01%) AND TAZAROTENE (0.045%) FIXED COMBINATION RELATIVE TO OTHER TOPICAL THERAPIES AMONG PATIENTS WITH MODERATE TO SEVERE PLAQUE PSORIASIS	2020	Value in Health	EXCLUDED	Not within the field of Psychology and Educational Sciences
177	Larkin-Kaiser, K.; Scory, T.; Farris, M.; Wilner, K.; Ivanova, J.	PCN14 UPDATED NETWORK META-ANALYSIS OF FIRST-LINE EGFR-TARGETED TYROSINE KINASE INHIBITOR TREATMENTS FOR LOCALLY ADVANCED OR METASTATIC NON-SMALL CELL LUNG CANCER WITH EGFR-ACTIVATING MUTATIONS	2020	Value in Health	EXCLUDED	Not within the field of Psychology and Educational Sciences
178	Das, Avash; Roy, Bhaskar; Schwarzer, Guido; Silverman, Michael G.; Ziegler, Olivia; Bandyopadhyay, Dhrubajyoti; Philpotts, Lisa Liang; Sinha, Shirshendu; Blumenthal, James A.; Das, Saumya	Comparison of treatment options for depression in heart failure: A network meta-analysis	2019	Journal of Psychiatric Research	INCLUDED	Included first round
179	Brignardello-Petersen, Romina; Mustafa, Reem A.; Siemieniuk, Reed A. C.; Murad, M. Hassan; Agoritsas, Thomas; Izcovich, Ariel; Schünemann, Holger J.; Guyatt, Gordon H.	GRADE approach to rate the certainty from a network meta-analysis: addressing incoherence	2019	Journal of Clinical Epidemiology	EXCLUDED	Methodological paper
180	Lin, Lifeng; Xing, Aiwen; Kofler, Michael J.; Murad, Mohammad Hassan	Borrowing of strength from indirect evidence in 40 network meta-analyses	2019	Journal of Clinical Epidemiology	EXCLUDED	Methodological paper
181	Leonart, Letícia P.; Ferreira, Vinicius L.; Tonin, Fernanda S.; Fernandez-Llimos, Fernando; Pontarolo, Roberto	Medical Treatments for Acromegaly: A Systematic Review and Network Meta-Analysis	2018	Value in Health	EXCLUDED	Not within the field of Psychology and Educational Sciences
182	Jin, G.; Zhao, J.; Luan, L.; Dong, P.; Yang, L.	PCN30 THE FIRST-LINE TKI TREATMENTS FOR LOCALLY ADVANCED OR METASTATIC NON-SMALL CELL LUNG CANCER WITH EGFR-ACTIVATING MUTATIONS AMONG ASIAN POPULATIONS: A NETWORK META-ANALYSIS	2020	Value in Health	EXCLUDED	Not within the field of Psychology and Educational Sciences
183	Brigo, F.; Lattanzi, S.; Zelano, J.; Bragazzi, N. L.; Belcastro, V.; Nardone, R.; Trinka, E.	Randomized controlled trials of antiepileptic drugs for the treatment of post-stroke seizures: A systematic review with network meta-analysis	2018	Seizure	EXCLUDED	Not within the field of Psychology and Educational Sciences
184	Cortese, Samuele; Adamo, Nicoletta; Giovane, Cinzia Del; Mohr-Jensen, Christina; Hayes, Adrian J.; Carucci, Sara; Atkinson, Lauren Z.; Tessari, Luca; Banaschewski, Tobias; Coghill, David; Hollis, Chris; Simonoff, Emily; Zuddas, Alessandro; Barbui, Corrado; Purgato, Marianna; Steinhausen, Hans-Christoph; Shokraneh, Farhad; Xia, Jun; Cipriani, Andrea	Comparative efficacy and tolerability of medications for attention-deficit hyperactivity disorder in children, adolescents, and adults: a systematic review and network meta-analysis	2018	The Lancet Psychiatry	EXCLUDED	Not within the field of Psychology and Educational Sciences
185	Müller, Veronika I.; Höhner, Yvonne; Eickhoff, Simon B.	Influence of task instructions and stimuli on the neural network of face processing: An ALE meta-analysis	2018	Cortex	EXCLUDED	Not a network meta-analysis
186	Schnitzler, A.; Danchenko, N.; Lundkvist, J.; Lysandropoulos, A.; Li, J.; Malmenas, M.; Haeussler, K.	PND13 NETWORK META-ANALYSIS FOR BOTULINUM TOXIN A FOR THE TREATMENT OF ADULT LOWER LIMB SPASTICITY (ALLS) IN POST-STROKE POPULATION	2020	Value in Health	EXCLUDED	Not within the field of Psychology and Educational Sciences
187	Freeman, Suzanne C.; Scott, Neil W.; Powell, Rachael; Johnston, Marie; Sutton, Alex J.; Cooper, Nicola J.	Component network meta-analysis identifies the most effective components of psychological preparation for adults undergoing surgery under general anesthesia	2018	Journal of Clinical Epidemiology	EXCLUDED	Not a network meta-analysis (Component meta-analysis)
188	Gebregergish, S. B.; Gurskyte, L.; Yuan, Z.; Hashim, M.; Ouwens, M. J.; Heeg, B.	PNS339 BAYESIAN NETWORK META-ANALYSES WHERE INFORMATIVE PRIORS WERE USED FOR THE BETWEEN-STUDY HETEROGENEITY; A PRAGMATIC REVIEW	2019	Value in Health	EXCLUDED	Methodological paper
189	Pletscher, M.; Gsteiger, S.	PCN433 DISCRETE TIME RESTRICTED CUBIC SPLINE MODELS FOR NETWORK META-ANALYSIS OF TIME-TO-EVENT OUTCOMES	2019	Value in Health	EXCLUDED	Methodological paper
190	LeReun, C.; Wright, E.; Lohan, C.; Diamantopoulos, A.; Bohm, N.; Sawyer, L.	PGI4 A SYSTEMATIC REVIEW AND NETWORK META-ANALYSIS TO EVALUATE THE EFFICACY AND SAFETY OF TOFACITINIB IN THE TREATMENT OF MODERA℡Y TO SEVERELY ACTIVE ULCERATIVE COLITIS	2019	Value in Health	EXCLUDED	Not within the field of Psychology and Educational Sciences
191	Bucher, Heiner C.; Guyatt, Gordon H.; Griffith, Lauren E.; Walter, Stephen D.	The results of direct and indirect treatment comparisons in meta-analysis of randomized controlled trials	1997	Journal of Clinical Epidemiology	EXCLUDED	Methodological paper
192	Stevens, J.; Keith, M. S.; Hodgkins, P.	PUK1 USE OF A BAYESIAN MIXED TREATMENT META ANALYSIS TO SUPPORT REIMBURSEMENT DECISION MAKING OF PHOSPHATE BINDER THERAPY IN END-STAGE RENAL DISEASE	2009	Value in Health	EXCLUDED	Not within the field of Psychology and Educational Sciences
193	Kongpakwattana, K.; Ademi, Z.; Chaiyasothi, T.; Nathisuwan, S.; Zomer, E.; Liew, D.; Chaiyakunapruk, N.	PCV62 ECONOMIC EVALUATION AND NETWORK META-ANALYSIS OF NON-STATIN THERAPY AMONG STATIN-TREATED PATIENTS IN THAILAND	2019	Value in Health	EXCLUDED	Not within the field of Psychology and Educational Sciences
194	Schnitzler, A.; Lundkvist, J.; Lysandropoulos, A.; Li, J.; Malmenas, M.; Haeussler, K.; Danchenko, N.	PND8 NETWORK META-ANALYSIS OF DYSPORT (ABOBOTULINUMTOXINA), BOTOX (ONABOTULINUMTOXINA) AND XEOMIN (INCOBOTULINUMTOXINA) FOR THE TREATMENT OF ADULT LOWER LIMB SPASTICITY (ALLS) IN POST-STROKE POPULATION	2020	Value in Health	EXCLUDED	Not within the field of Psychology and Educational Sciences
195	Danker, W.; Ferko, N.; Garcia, D.; Hogan, A.	PBI2 COMPARISON OF A NEW FIBRIN SEALANT TO CURRENT HEMOSTASIS METHODS IN PERIPHERAL VASCULAR SURGERY: A SYSTEMATIC REVIEW AND NETWORK META-ANALYSIS	2019	Value in Health	EXCLUDED	Not within the field of Psychology and Educational Sciences
196	Walter, T.; Hawkins, N. S.; Pollock, R.; Colaone, F.; Shergill, S.; Ross, P. J.	PCN40 A SYSTEMATIC REVIEW AND EXPLORATORY NETWORK META-ANALYSIS OF THIRD-LINE TREATMENTS FOR METASTATIC COLORECTAL CANCER	2020	Value in Health	EXCLUDED	Not within the field of Psychology and Educational Sciences
197	Disher, T.; Situ, A.; Cameron, C.	PNS152 MODELS USING ARM-BASED DATA ENTRY MAY GIVE MISLEADING INCONSISTENCY RESULTS IN NETWORK META-ANALYSES INVOLVING MULTI-ARM TRIALS	2020	Value in Health	EXCLUDED	Methodological paper
198	Junqueira, M.; Clark, O. A.; Wong, S.; Fujii, R. K.	PND14 - Interferon-Â therapies for the treatment of multiple Sclerosis In Brazil: a Systematic Review with Meta-analysis	2015	Value in Health	EXCLUDED	Not within the field of Psychology and Educational Sciences
199	McCool, Rachael; Fleetwood, Kelly; Glanville, Julie; Arber, Mick; Goodall, Howard; Naidoo, Shevani	Systematic Review and Network Meta-Analysis of Treatments for Chemotherapy-Naive Patients with Asymptomatic/Mildly Symptomatic Metastatic Castration-Resistant Prostate Cancer	2018	Value in Health	EXCLUDED	Not within the field of Psychology and Educational Sciences
200	Sun, X.; Zhen, X.; Hu, X.; L.I, Y.; Gu, Y.; Zhao, Z.; Dong, H.	PIH21 EFFICACY AND SAFETY OF IMRECOXIB, CELECOXIB AND DICLOFENAC IN PATIENTS WITH OSTEOARTHRITIS: A NETWORK META-ANALYSIS	2020	Value in Health	EXCLUDED	Not within the field of Psychology and Educational Sciences
201	Nimwegen, K. van; Nientker, K.; Çakar, E.	PCN44 - FIRST-LINE TREATMENT EFFICACY IN EGFR-POSITIVE NON-SMALL CELL LUNG CANCER: A NETWORK META-ANALYSIS	2018	Value in Health	EXCLUDED	Not within the field of Psychology and Educational Sciences
202	Dron, L.; Harari, O.; Fazeli, M. S.; Zhang, Y.	PCN1 THE COMPARATIVE EFFECTIVENESS OF TREATMENTS AFTER CHEMORADIATION THERAPY (CRT) FOR UNRESECTABLE STAGE III NON-SMALL CELL LUNG CANCER (NSCLC): A NETWORK META-ANALYSIS (NMA)	2019	Value in Health	EXCLUDED	Not within the field of Psychology and Educational Sciences
203	Sridharan, K.; Sequeira, R. P.	PCV15 - DRUGS FOR TREATING SEVERE HYPERTENSION IN PREGNANCY: A NETWORK META-ANALYSIS AND TRIAL SEQUENTIAL ANALYSIS OF RANDOMIZED CLINICAL TRIALS	2018	Value in Health	EXCLUDED	Not within the field of Psychology and Educational Sciences
204	Bai, Zhihua; Wang, Guoqiang; Cai, Shangli; Ding, Xindi; Liu, Weiwei; Huang, Depei; Shen, Weidi; Zhang, Juncheng; Chen, Kui; Yang, Yuqing; Zhang, Lili; Zhao, Xiaochen; Ouyang, Qiong; Zhao, Jingping; Lu, Huafei; Hao, Wei	Efficacy, acceptability and tolerability of 8 atypical antipsychotics in Chinese patients with acute schizophrenia: A network meta-analysis	2017	Schizophrenia Research	EXCLUDED	Not within the field of Psychology and Educational Sciences
205	Liu, Dong; Kirschner, Paul A.; Karpinski, Aryn C.	A meta-analysis of the relationship of academic performance and Social Network Site use among adolescents and young adults	2017	Computers in Human Behavior	EXCLUDED	Not a network meta-analysis
206	Owen, R.; Cooper, N. J.; Quinn, T.; Sutton, A.	MD2 - NETWORK META-ANALYSIS OF DIAGNOSTIC TEST ACCURACY STUDIES ALLOWING FOR MULTIPLE TESTS AT MULTIPLE THRESHOLDS FOR HEALTHCARE POLICY AND DECISION MAKING	2018	Value in Health	EXCLUDED	Methodological paper
207	Goswami, H.; Alsumali, A.; Chakankar, S.; Farag, H.; Eguale, T.	PCV3 THROMBOPROPHYLAXIS OF VENOUS THROMBOEMBOLISM IN ACUTE MEDICALLY ILL PATIENTS: A NETWORK META-ANALYSIS	2019	Value in Health	EXCLUDED	Not within the field of Psychology and Educational Sciences
208	Fazioli, K.; Agboola, F. O.; Ellis, A. G.; Segel, C.; Ollendorf, D. A.; Banken, R.; Pearson, S.	PBI31 COMPARATIVE EFFECTIVENESS OF SELECTIVE ANTI-IL-23 AGENTS FOR THE TREATMENT OF MODERATE-TO-SEVERE PLAQUE PSORIASIS: A SYSTEMATIC REVIEW AND NETWORK META-ANALYSIS	2019	Value in Health	EXCLUDED	Not within the field of Psychology and Educational Sciences
209	Tonin, F. S.; Borba, H. H.; Ferreira, V. L.; Wiens, A.; Fernandez-Llimos, F.; Pontarolo, R.	PNS4 TRENDS FOR INTRODUCTION OF APPROVED DRUGS IN NETWORK META-ANALYSIS	2019	Value in Health Regional Issues	EXCLUDED	Not within the field of Psychology and Educational Sciences
210	Nelson, L.; Curry, A.; Ralston, S.	PRM13 - Challenges in Comparing Remission Outcomes in Network Meta-Analyses in Ulcerative Colitis	2018	Value in Health	EXCLUDED	Not within the field of Psychology and Educational Sciences
211	Lu, G.; Ades, A. E.; Sutton, A. J. S.; Cooper, N. J.; Briggs, A. H.	PGI18 META-ANALYSIS OF MULTIPLE TREATMENT COMPARISONS REPORTED AT MULTIPLE FOLLOW-UP TIMES	2005	Value in Health	EXCLUDED	Methodological paper
212	Batson, Sarah; Score, Robert; Sutton, Alex J.	Three-dimensional evidence network plot system: covariate imbalances and effects in network meta-analysis explored using a new software tool	2017	Journal of Clinical Epidemiology	EXCLUDED	Methodological paper
213	Taieb, V.; Borkowska, K.; Ma, F.; Tone, K.; Ikeoka, H.	PIN2 - A Network Meta-Analysis of the Efficacy and Safety of Baloxavir Marboxil Suggests a Better Control of the Viral Load Versus Neuraminidase Inhibitors in the Treatment of Influenza in Otherwise Healthy Patients	2018	Value in Health	EXCLUDED	Not within the field of Psychology and Educational Sciences
214	Zhang, J.; Dillon, R.; McCann, E.; Lorenzi, M.; Sarpong, E.; Mehta, S.; Puzniak, L.	PIN1 SYSTEMATIC REVIEW AND NETWORK META-ANALYSIS COMPARING THE EFFICACY AND SAFETY OF CEFTOLOZANE/TAZOBACTAM AND COMPARATORS IN THE TREATMENT OF HOSPITAL-ACQUIRED BACTERIAL PNEUMONIA AND VENTILATOR-ASSOCIATED BACTERIAL PNEUMONIA	2019	Value in Health	EXCLUDED	Not within the field of Psychology and Educational Sciences
215	Brignardello-Petersen, Romina; Bonner, Ashley; Alexander, Paul E.; Siemieniuk, Reed A.; Furukawa, Toshi A.; Rochwerg, Bram; Hazlewood, Glen S.; Alhazzani, Waleed; Mustafa, Reem A.; Murad, M. Hassan; Puhan, Milo A.; Schünemann, Holger J.; Guyatt, Gordon H.	Advances in the GRADE approach to rate the certainty in estimates from a network meta-analysis	2018	Journal of Clinical Epidemiology	EXCLUDED	Methodological paper
216	Wiecek, W.; Pafitis, S.; Lister, J.; Meng, J.; Amzal, B.	PNS213 A NEW TOOL TO IMPROVE NETWORK META-ANALYSES OF SURVIVAL DATA IN HEALTH TECHNOLOGY ASSESSMENT	2019	Value in Health	EXCLUDED	Methodological paper
217	Pagsberg, Anne Katrine; Tarp, Simon; Glintborg, Dorte; Stenstrøm, Anne Dorte; Fink-Jensen, Anders; Correll, Christoph Ulrich; Christensen, Robin	Acute Antipsychotic Treatment of Children and Adolescents With Schizophrenia-Spectrum Disorders: A Systematic Review and Network Meta-Analysis	2017	Journal of the American Academy of Child & Adolescent Psychiatry	EXCLUDED	Not within the field of Psychology and Educational Sciences
218	Smolen, J. S.; Emery, P.; Dudler, J.; Zerbini, C.; Walid, F.; Nicolay, C.; Torre, I. de La; Burmester, G.	PMS5 - A NETWORK META-ANALYSIS TO EVALUATE THE EFFICACY OF BARICITINIB AND OTHER TREATMENTS OF RHEUMATOID ARTHRITIS IN PATIENTS WHO ARE INADEQUATE RESPONDERS TO METHOTREXATE	2018	Value in Health	EXCLUDED	Not within the field of Psychology and Educational Sciences
219	Liu, C.; O'Murchadha, A.; Rast, R.	PNS209 USING META-ANALYSIS TO EVALUATE HETEROGENEITY ACROSS A NETWORK OF HEALTH DATA PROVIDERS	2019	Value in Health	EXCLUDED	Not within the field of Psychology and Educational Sciences
220	Tan, L. E.; Aziz, MI Abdul; Lin, L.; Tan, P.; Wu, D. B.; Pearce, F.; Ng, K. H.	PRS1 - Comparative Efficacy of Inhaled Medications (ICS/LABA, Lama, LAMA/LABA and SAMA) in Chronic Obstructive Pulmonary Disease: A Systematic Review and Network Meta-Analysis	2018	Value in Health	EXCLUDED	Not within the field of Psychology and Educational Sciences
221	Dasari, A.; Kommoju, U. J.; Dixit, M.; Sharma, S.; Bergemann, R.	CE4 COMPARISON OF NETWORK META-ANALYSIS (NMA) USING THE BAYESIAN AND FREQUENTIST APPROACH: CONCRETE EXAMPLE ON THE BASIS OF A PUBLISHED NMA IN RELAPSING REMITTING MULTIPLE SCLEROSIS AND PLAQUE PSORIASIS	2019	Value in Health	EXCLUDED	Methodological paper
222	Thom, H.; Ender, F.; Vives, C. Perez; Gupta, S.; Dhariwal, M.; deHaan, J.; Shaikh, J.; O’Boyle, D.	PMD18 - IMPACT OF DIFFERENT IOL MATERIALS ON THE INCIDENCE OF ND:YAG LASER CAPSULOTOMY: A NETWORK META-ANALYSIS	2018	Value in Health	EXCLUDED	Not within the field of Psychology and Educational Sciences
223	Jones, T.; Forsythe, A.; Sampson, M.; Tremblay, G.; Dolph, M.	PSY19 - USING A BAYESIAN NETWORK META-ANALYSIS (NMA) TO COMPARE FERRIC MALTOL TO TREATMENTS FOR IRON DEFICIENCY AND IRON DEFICIENCY ANAEMIA EXCLUDING CHF AND CKD PATIENTS	2018	Value in Health	EXCLUDED	Not within the field of Psychology and Educational Sciences
224	Veroniki, Areti Angeliki; Straus, Sharon E.; Fyraridis, Alexandros; Tricco, Andrea C.	The rank-heat plot is a novel way to present the results from a network meta-analysis including multiple outcomes	2016	Journal of Clinical Epidemiology	EXCLUDED	Methodological paper
225	Reyes, J.; Gamboa, N. Castaño; Rodriguez, A.	PIN113 - ASSESSMENT OF THE EFFICACY AND SAFETY OF ANIDULAFUNGIN, COMPARED WITH OTHER AVAILABLE ANTIFUNGALTHERAPIES TO TREAT INVASIVE CANDIDIASIS: A NETWORK META-ANALYSIS	2018	Value in Health	EXCLUDED	Not within the field of Psychology and Educational Sciences
226	Zhang, J.; Xie, J.	PGI19 - STANDARD-DOSE PROTON PUMP INHIBITOR IN THE INITIAL NON-ERADICATION TREATMENT OF DUODENAL ULCER: SYSTEMATIC REVIEW, NETWORK META-ANALYSIS, AND COST-EFFECTIVENESS ANALYSIS	2018	Value in Health	EXCLUDED	Not within the field of Psychology and Educational Sciences
227	Cameron, C.; Varu, A.; Muser, E.; McElligott, S.	PSS4 - IMPORTANCE OF PROPERLY ADJUSTING FOR HETEROGENEITY AMONG NETWORK META-ANALYSES CONSIDERING OUTCOMES WITH MULTIPLE PRE-DEFINED LEVELS: AN ILLUSTRATIVE EXAMPLE IN PSORIASIS	2018	Value in Health	EXCLUDED	Methodological paper
228	Heo, J. H.; Park, C.; Zivkovic, M.	PCN2 A NETWORK META-ANALYSIS OF EFFICACY OF FIRST-LINE AND SECOND-LINE THERAPIES FOR THE MANAGEMENT OF METASTATIC RENAL CELL CARCINOMA	2019	Value in Health	EXCLUDED	Not within the field of Psychology and Educational Sciences
229	Yu-Kang, Tu	Node-Splitting Generalized Linear Mixed Models for Evaluation of Inconsistency in Network Meta-Analysis	2016	Value in Health	EXCLUDED	Methodological paper
230	Frederickson, A. M.; Arndorfer, S.; Lorenzi, M.; Insinga, R.; Chandwani, S.; Burke, T.	PCN34 - PEMBROLIZUMAB PLUS CHEMOTHERAPY FOR FIRST-LINE TREATMENT OF METASTATIC NON-SQUAMOUS NSCLC – A NETWORK META-ANALYSIS	2018	Value in Health	EXCLUDED	Not within the field of Psychology and Educational Sciences
231	Yunusa, I.; Eguale, T.; Garba, A. E.; Alsumali, A.	PND2 - Risk of Death from the Use of Atypical Antipsychotic Drugs for the Treatment of Neuropyschiatric Symptoms of Dementia: A Network Meta-Analysis	2018	Value in Health	EXCLUDED	Not within the field of Psychology and Educational Sciences
232	Tonin, F. S.; Borba, H. H.; Leonart, L. P.; Ferreira, V. L.; Wiens, A.; Pontarolo, R.; Fernandez-Llimos, F.	PRM231 - REPORT OF NETWORK META-ANALYSIS GEOMETRY: A SYSTEMATIC REVIEW AND METRICS RECOMMENDATION	2018	Value in Health	EXCLUDED	Methodological paper
233	Dawoud, Dalia; O’Mahony, Rachel; Wonderling, David; Cobb, Jill; Higgins, Bernard; Amiel, Stephanie A.	Basal Insulin Regimens for Adults with Type 1 Diabetes Mellitus: A Systematic Review and Network Meta-Analysis	2018	Value in Health	EXCLUDED	Not within the field of Psychology and Educational Sciences
234	Men, P.; Qu, S.; Luo, W.; Liu, Y.; Li, C.; Zhai, S.	PDB4 - Comparative Efficacy and Safety of Lixisenatide and Insulin Regimens in the Treatment of Patients with Type 2 Diabetes Mellitus Inadequately Controlled by Basal Insulin: A Systematic Review and Network Meta-Analysis	2018	Value in Health	EXCLUDED	Not within the field of Psychology and Educational Sciences
235	Zerovnik, S.; Rozman, A.; Locatelli, I.	PMH15 - A NETWORK META-ANALYSIS OF MEDICINES USED FOR ATTENTION DEFICIT HYPERACTIVITY DISORDER IN ADULTS	2018	Value in Health	EXCLUDED	Not within the field of Psychology and Educational Sciences
236	Zhu, Yikang; Krause, Marc; Huhn, Maximilian; Rothe, Philipp; Schneider-Thoma, Johannes; Chaimani, Anna; Li, Chunbo; Davis, John M.; Leucht, Stefan	Antipsychotic drugs for the acute treatment of patients with a first episode of schizophrenia: a systematic review with pairwise and network meta-analyses	2017	The Lancet Psychiatry	EXCLUDED	Not within the field of Psychology and Educational Sciences
237	Madeira, C. R.; Leonart, L.; Tonin, F. S.; Fachi, M. M.; Borba, H. H.; Szpak, R.; Fernandez-Llimos, F.; Gonçalves, A. G.; Pontarolo, R.	PIH59 NETWORK META-ANALYSIS OF THE EFFICACY AND SAFETY OF SEVEN ORAL PHOSPHODIESTERASE 5 INHIBITORS FOR ERECTILE DYSFUNCTION	2019	Value in Health	EXCLUDED	Not within the field of Psychology and Educational Sciences
238	McElroy, H. J.; Schneider, K. B. A.; Proudfoot, E. M.; Pan, J. J.	PCN27 CLINICAL EFFICACY OF LENVATINIB PLUS EVEROLIMUS IN THE TREATMENT OF ADVANCED RENAL CELL CARCINOMA: A FRACTIONAL POLYNOMIAL NETWORK META-ANALYSIS	2019	Value in Health	EXCLUDED	Not within the field of Psychology and Educational Sciences
239	Martina, R.; Prisco, L.; Nooten, F. Van	PSS6 - USING RANDOMISED CONTROLLED TRIAL (RCT) DATA AS EXTERNAL CONTROL TO OBTAIN COMPARATIVE EFFECTIVENESS IN A BAYESIAN NETWORK META-ANALYSIS MODEL	2018	Value in Health	EXCLUDED	Methodological paper
240	Feng, Fan; Zhang, Yingshi; Hou, Jun; Cai, Jiayi; Jiang, Qiyu; Li, Xiaojuan; Zhao, Qingchun; Li, Bo-an	Can music improve sleep quality in adults with primary insomnia? A systematic review and network meta-analysis	2018	International Journal of Nursing Studies	EXCLUDED	Not within the field of Psychology and Educational Sciences
241	Laliman, V. A.; Wang, X.; Cawston, H.; Doan, J.; Dale, P.; Malcolm, B.	PUK9 - NETWORK META-ANALYSIS OF TREATMENTS IN PREVIOUSLY UNTREATED ADVANCED OR METASTATIC RENAL-CELL CARCINOMA WITH INTERMEDIATE TO POOR PROGNOSIS	2018	Value in Health	EXCLUDED	Not within the field of Psychology and Educational Sciences
242	Cella, Matteo; Preti, Antonio; Edwards, Clementine; Dow, Tabitha; Wykes, Til	Cognitive remediation for negative symptoms of schizophrenia: A network meta-analysis	2017	Clinical Psychology Review	INCLUDED	Included first round
243	Zhang, K.; Arora, P.	PNS220 CHARACTERISTICS AND METHODS OF INCORPORATING RANDOMIZED AND NON-RANDOMIZED EVIDENCE IN NETWORK META-ANALYSES: A SCOPING REVIEW	2019	Value in Health	EXCLUDED	Methodological paper
244	Sultanov, M.; Almadiyeva, A.; Absattarova, K.; Semenova, Y.	PND12 - NATALIZUMAB VERSUS GLATIRAMER ACETATE IN RELAPSING-REMITTING MULTIPLE SCLEROSIS: A NETWORK META-ANALYSIS	2018	Value in Health	EXCLUDED	Not within the field of Psychology and Educational Sciences
245	Guo, Y.; Rabar, S.; Rizzo, M.	PRM242 - USING NON-RANDOMISED EVIDENCE OR CLINICAL ASSUMPTIONS TO MAKE CONNECTIONS IN NETWORK META-ANALYSIS - A CASE STUDY IN RELAPSED/REFRACTORY MULTIPLE MYELOMA	2018	Value in Health	EXCLUDED	Not within the field of Psychology and Educational Sciences
246	Cho, J.; Jang, S.; An, D.; Lee, E.; Kim, H.	PSY13 - THE TREATMENT OPTIONS FOR ACUTE ATTACK OF HEREDITARY ANGIOEDEMA (HAE): A SYSTEMATIC LITERATURE REVIEW AND NETWORK META-ANALYSIS	2018	Value in Health	EXCLUDED	Not within the field of Psychology and Educational Sciences
247	Ng, S. S.; Lai, N. M.; Nathisuwan, S.; Jahan, N. K.; Chaiyakunapruk, N.	PCV7 - Comparative Efficacy And Safety of Anticoagulant Interventions In Patients With Atrial Fibrillation: A Systematic Review And Network Meta-Analysis	2018	Value in Health	EXCLUDED	Not within the field of Psychology and Educational Sciences
248	Goring, S.; Toor, K.; Ayers, D.; Chan, K.; Cope, S.; Johnson, H. M.; Moshyk, A.; Kurt, M.; Kotapati, S.; Jansen, J. P.	PCN440 NETWORK META-ANALYSIS USING FRACTIONAL POLYNOMIALS: HEURISTIC FOR MODEL SELECTION INCORPORATING BEYOND-TRIAL EXTRAPOLATIONS (A MELANOMA EXAMPLE)	2019	Value in Health	EXCLUDED	Not within the field of Psychology and Educational Sciences
249	Yoon, J.; Hahn, S.	PRM226 - DEVELOPMENT OF A METHOD FOR A STAR-SHAPED NETWORK META-ANALYSIS UNDER UNIDENTIFIABLE CONSISTENCY ASSUMPTION	2018	Value in Health	EXCLUDED	Methodological paper
250	Madeira, C. R.; Leonart, L.; Tonin, F. S.; Ferreira, V. L.; Bonetti, A. F.; Pasquini-Netto, H.; Fernandez-Llimos, F.; Gonçalves, A. G.; Pontarolo, R.	PIH60 COMPARATIVE EFFICACY AND SAFETY OF PHOSPHODIESTERASE 5 INHIBITORS FOR ERECTILE DYSFUNCTION IN MEN WITH COMORBIDITIES: SYSTEMATIC REVIEW WITH NETWORK META-ANALYSIS	2019	Value in Health	EXCLUDED	Not within the field of Psychology and Educational Sciences
251	Caldwell, Deborah M.; Ades, A. E.; Dias, Sofia; Watkins, Sarah; Li, Tianjing; Taske, Nichole; Naidoo, Bhash; Welton, Nicky J.	A threshold analysis assessed the credibility of conclusions from network meta-analysis	2016	Journal of Clinical Epidemiology	EXCLUDED	Methodological paper
252	McGirr, A.; Widenmaier, R.; Curran, D.; Espie, E.; Mrkvan, T.; Oostvogels, L.; Simone, B.; McElhaney, J.; Haeussler, K.; Thano, A.; Newson, R.	PIN11 - The Comparative Efficacy, Safety, And Reactogenicity, of Herpes Zoster Vaccines: A Network Meta-Analysis	2018	Value in Health	EXCLUDED	Not within the field of Psychology and Educational Sciences
253	Delbello, Melissa P.; Ng-Mak, Daisy; Kadakia, Aditi; Heller, Vincent; Singh, Rajpal; Hagi, Katsuhiko; Nosaka, Todashi; Loebel, Antony	4.38 A SYSTEMATIC REVIEW AND NETWORK META-ANALYSIS OF THE EFFICACY AND SAFETY OF ANTIPSYCHOTICS FOR DEPRESSION ASSOCIATED WITH BIPOLAR DISORDER IN YOUTH	2019	Journal of the American Academy of Child & Adolescent Psychiatry	EXCLUDED	Not within the field of Psychology and Educational Sciences
254	Slater, J.; Beliveau, A.; Boyne, D. J.; Brenner, D. R.; Arora, P.	PNS33 BUGSNET: A NEW COMPREHENSIVE R PACKAGE FOR NETWORK META-ANALYSIS	2019	Value in Health	EXCLUDED	Methodological paper
255	Royer, C.; Beauchemin, C.; Lachaine, J.; Cui, A.; Gervais, K. Jobin; Barbeau, M.	PSS3 LATANOPROSTENE BUNOD FOR THE TREATMENT OF OPEN-ANGLE GLAUCOMA AND OCULAR HYPERTENSION: SYSTEMATIC LITERATURE REVIEW AND NETWORK META-ANALYSIS	2019	Value in Health	EXCLUDED	Not within the field of Psychology and Educational Sciences
256	Batson, S.; Sutton, A. J.; Abrams, K. R.	PRM261 - INCORPORATION OF OBSERVATIONAL DATA INTO NETWORK META-ANALYSIS: A CASE STUDY	2018	Value in Health	EXCLUDED	Methodological paper
257	Okumura, H.; Fukushima, A.; Taieb, V.; Shoji, S.; English, M.	PIN8 - COMPARATIVE EFFICACY OF FIDAXOMICIN, VANCOMYCIN AND METRONIDAZOLE FOR THE TREATMENT OF CLOSTRIDIUM DIFFICILE INFECTION: A NETWORK META-ANALYSIS	2018	Value in Health	EXCLUDED	Not within the field of Psychology and Educational Sciences
258	Hoffman, Paul; Morcom, Alexa M.	Age-related changes in the neural networks supporting semantic cognition: A meta-analysis of 47 functional neuroimaging studies	2018	Neuroscience & Biobehavioral Reviews	EXCLUDED	Not a network meta-analysis
259	Rydevik, G.	PRM163 - AN APPROACH TO EVALUATING THE EFFECT OF PRIORS IN NETWORK META-ANALYSIS	2018	Value in Health	EXCLUDED	Methodological paper
260	Tonin, F. S.; Wiecek, E.; Torres-Robles, A.; Pontarolo, R.; Benrimoj, S. I.; García-Cardenas, V.; Fernandez-Llimos, F.	PMU79 - THE USE OF NETWORK META-ANALYSIS TO COMPARE DIFFERENT MEASURES OF MEDICATION ADHERENCE	2018	Value in Health	EXCLUDED	Methodological paper
261	Dawoud, D.; Wonderling, D.; Lewis, S.; Glen, J.; Dias, S.; Cobb, J.; Griffin, X.; Reed, M.; Rossiter, N.; Stansby, G.; Hunt, B. J.; Chahal, J. K.; Sharpin, C.; Barry, P.	PCV90 - VENOUS THROMBOEMBOLISM PROPHYLAXIS STRATEGIES FOR ELECTIVE TOTAL HIP REPLACEMENT SURGERY: SYSTEMATIC REVIEW, NETWORK META-ANALYSIS AND COST –UTILITY ANALYSIS TO INFORM NICE CLINICAL GUIDELINE RECOMMENDATION	2018	Value in Health	EXCLUDED	Not within the field of Psychology and Educational Sciences
262	Situ, B.	PDB137 - COMPARISON OF ORAL ANTIDIABETIC DRUGS AS ADD-ON TREATMENTS IN PATIENTS WITH TYPE 2 DIABETES UNCONTROLLED ON METFORMIN: A NETWORK META-ANALYSIS	2018	Value in Health	EXCLUDED	Not within the field of Psychology and Educational Sciences
263	Lucchetta, R. C.; Leonart, L.; Pontarolo, R.; Fernandez-Llimós, F.; Wiens, A.	PND1 SAFETY OUTCOMES IN IMMUNOSUPPRESSANTS AND IMMUNOMODULATORS FOR RELAPSING-REMITTING MULTIPLE SCLEROSIS: A NETWORK META-ANALYSIS	2019	Value in Health	EXCLUDED	Not within the field of Psychology and Educational Sciences
264	Lucchetta, R. C.; Tonin, F. S.; Borba, H. H.; Leonart, L. P.; Ferreira, V. L.; Bonetti, A. F.; Riveros, B. S.; Becker, J.; Pontarolo, R.; Fernandez-Llimós, F.; Wiens, A.	PND12 - Immunomodulators and Immunosuppressants for Patients with Relapsing-Remitting Multiple Sclerosis: A Network Meta-Analysis	2018	Value in Health	EXCLUDED	Not within the field of Psychology and Educational Sciences
265	Skapinakis, Petros; Caldwell, Deborah M.; Hollingworth, William; Bryden, Peter; Fineberg, Naomi A.; Salkovskis, Paul; Welton, Nicky J.; Baxter, Helen; Kessler, David; Churchill, Rachel; Lewis, Glyn	Pharmacological and psychotherapeutic interventions for management of obsessive-compulsive disorder in adults: a systematic review and network meta-analysis	2016	The Lancet Psychiatry	INCLUDED	Included first round
266	Chang, C. Y.; Park, H.; Lo-Ciganic, W.	PCN176 USE OF IMMUNE CHECKPOINT INHIBITORS AND RISK OF IMMUNE-RELATED ADVERSE EVENTS AMONG PATIENTS WITH ADVANCED MELANOMA: A SYSTEMATIC REVIEW AND NETWORK META-ANALYSIS	2019	Value in Health	EXCLUDED	Not within the field of Psychology and Educational Sciences
267	Langford, B.; Evans, M.; Haskins-Coulter, T.; O'Connor, M.; Eddowes, L. A.; Edmonds, C.; Tank, A.	PDB13 - SYSTEMATIC LITERATURE REVIEW AND NETWORK META-ANALYSIS OF SGLT-2 INHIBITORS AND METFORMIN AS ADD-ON TO INSULIN FOR THE TREATMENT OF TYPE 1 DIABETES	2018	Value in Health	EXCLUDED	Not within the field of Psychology and Educational Sciences
268	Beekhuizen, S. van; Ouwens, M. J.; Postma, M. J.; Heeg, B.	PRM243 - NETWORK META-ANALYSES ON SURVIVAL DATA: A COMPARISON AND GUIDANCE FOR DIFFERENT METHODOLOGIES	2018	Value in Health	EXCLUDED	Methodological paper
269	Parks, D.; Ferrante, S. A.	PRM50 - A Frequentist Framework for Automated Generation of Node-Splitting Models for Assessment of Inconsistency in Network Meta-Analysis	2018	Value in Health	EXCLUDED	Methodological paper
270	Beekhuizen, S. van; Ouwens, D. M.; Postma, M.; Heeg, B.	PCN420 NEW METHODOLOGIES IN PARAMETRIC NETWORK META-ANALYSIS: ACCOUNTING FOR POPULATION AGE DIFFERENCES BETWEEN TRIALS	2019	Value in Health	EXCLUDED	Methodological paper
271	Kovic, Bruno; Zoratti, Michael J.; Michalopoulos, Steven; Silvestre, Camila; Thorlund, Kristian; Thabane, Lehana	Deficiencies in addressing effect modification in network meta-analyses: a meta-epidemiological survey	2017	Journal of Clinical Epidemiology	EXCLUDED	Methodological paper
272	Bujkiewicz, S.; Jackson, D.; Thompson, J. R.; Turner, R. M.; Städler, N.; Abrams, K. R.; White, I. R.	PCN416 NETWORK META-ANALYSIS FOR SURROGATE ENDPOINT EVALUATION IN ADVANCED COLORECTAL CANCER: A BAYESIAN APPROACH	2019	Value in Health	EXCLUDED	Not within the field of Psychology and Educational Sciences
273	Goring, S.; Jansen, J. P.	PNS308 METHODOLOGICAL APPROACHES FOR INCORPORATING INVESTIGATORS' CHOICE COMPARATOR ARMS INTO NETWORK META-ANALYSES	2019	Value in Health	EXCLUDED	Methodological paper
274	Lister, J.; Schmidt, E.; Marteau, F.; Vataire, A.	PCN17 - Cabozantinib Versus Standard of Care in the first-Line Treatment of Advanced/Metastatic Renal Cell Carcinoma: A Network Meta-Analysis	2018	Value in Health	EXCLUDED	Not within the field of Psychology and Educational Sciences
275	Valls, M.; Gay, J. G.; Falvey, H.; Cantu, M.; Madrigal, A. M.	PMD56 NETWORK META-ANALYSIS OF THE USE OF ISTENT® INJECT MICROINVASIVE SURGERY IN COMBINATION WITH PHACOEMUSIFICATION FOR GLAUCOMA AND CATARACT PATIENTS	2019	Value in Health	EXCLUDED	Not within the field of Psychology and Educational Sciences
276	Lewis, S.; Glen, J.; Dawoud, D.; Dias, S.; Cobb, J.; Griffin, X.; Rossiter, N.; Reed, M.; Sharpin, C.; Stansby, G.; Barry, P.	PCV9 - VENOUS THROMBOEMBOLISM PROPHYLAXIS STRATEGIES FOR PEOPLE UNDERGOING ELECTIVE TOTAL KNEE REPLACEMENT: A SYSTEMATIC REVIEW AND NETWORK META-ANALYSIS TO INFORM NICE CLINICAL GUIDELINE RECOMMENDATION	2018	Value in Health	EXCLUDED	Not within the field of Psychology and Educational Sciences
277	Thom, H. Z.; Jansen, J. P.; Shafrin, J.; Zhao, L.; Joseph, G. J.; Cheng, H. Y.; Gupta, S.; Shah, N.	PRO6 COMPARATIVE EFFICACY AND SAFETY OF CRIZANLIZUMAB FOR ADULTS WITH SICKLE-CELL DISEASE: A NETWORK META-ANALYSIS	2019	Value in Health	EXCLUDED	Not within the field of Psychology and Educational Sciences
278	Liu, Dong; Baumeister, Roy F.	Social networking online and personality of self-worth: A meta-analysis	2016	Journal of Research in Personality	EXCLUDED	Not a network meta-analysis
279	Pedder, H.; Boucher, M.; Dias, S.; Bennetts, M.; Welton, N. J.	PRM82 - Model-Based Network Meta-Analysis for Time Course Relationships: A Union of two Methodologies	2018	Value in Health	EXCLUDED	Methodological paper
280	Harvey, R. C.	PCN18 - TREATMENT OF POST-MENOPAUSAL ADVANCED BREAST CANCER: NETWORK META-ANALYSIS USING SECOND-ORDER FRACTIONAL POLYNOMIALS MODELS	2018	Value in Health	EXCLUDED	Not within the field of Psychology and Educational Sciences
281	Ghabri, S.; Simpson, E. L.; Ren, S.; Hock, E.; Archer, R.; Binard, A.; Pers, Y.; Stevens, J. W.; Herpin, C.; Stevenson, M.	PMS4 - RHEUMATOID ARTHRITIS TREATED WITH SIX-MONTHS OF FIRST-LINE BIOLOGIC OR BIOSIMILAR THERAPY: A SYSTEMATIC REVIEW AND NETWORK META-ANALYSIS	2018	Value in Health	EXCLUDED	Not within the field of Psychology and Educational Sciences
282	Beekhuizen, S. van; Ouwens, M. J.; Pham, H. A.; Postma, M.; Heeg, B.	PCN447 NEW METHODOLOGY IN PARAMETRIC NETWORK META-ANALYSIS: NON-MIXTURE CURE MODELS	2019	Value in Health	EXCLUDED	Methodological paper
283	Bhutani, M. K.; Afaque, A.; Srivastava, K.	PMS1 - COMPARATIVE EFFECTIVENESS OF BARICITINIB VERSUS SARILUMAB IN RHEUMATOID ARTHRITIS: A SYSTEMATIC REVIEW AND NETWORK META-ANALYSIS	2018	Value in Health	EXCLUDED	Not within the field of Psychology and Educational Sciences
284	Chung, J. K.; Kim, S.; Zygmunt, J.; Watercott, A.; Periyasamy, R.	PMD4 - Systematic Review and Network Meta-Analysis of Randomized Trials of Surgery and Minimally Invasive Techniques Versus Cyanoacrylate Embolization for Varicose Veins	2018	Value in Health	EXCLUDED	Not within the field of Psychology and Educational Sciences
285	Men, P.; Qu, S.; Li, C.; Zhai, S.	PDB59 LIXISENATIDE, BASAL INSULIN AND PREMIXED INSULIN FOR THE TREATMENT OF PATIENTS WITH TYPE 2 DIABETES MELLITUS INADEQUA℡Y CONTROLLED BY ORAL ANTIDIABETIC DRUGS: NETWORK META-ANALYSIS AND COST-EFFECTIVENESS ANALYSIS	2019	Value in Health	EXCLUDED	Not within the field of Psychology and Educational Sciences
286	McGovern, I.; Shirali, R.; Simon, A.; Zhong, Y.; Perini, R.; Lorenzi, M.; Adejoro, O.	PCN32 COMPARATIVE EFFICACY OF PEMBROLIZUMAB PLUS AXITINIB (P+A) VERSUS FIRST-LINE SYSTEMIC THERAPIES FOR ELDERLY PATIENTS WITH ADVANCED/METASTATIC RCC (MRCC): A SYSTEMATIC LITERATURE REVIEW AND NETWORK META-ANALYSIS	2019	Value in Health	EXCLUDED	Not within the field of Psychology and Educational Sciences
287	Saharia, P.; Soni, P.; Chatterjee, M.	PRO7 A NETWORK META-ANALYSIS COMPARING C1 AND KALLIKREIN INHIBITORS APPROVED FOR PROPHYLAXIS OF HEREDITARY ANGIOEDEMA IN THE UNITED STATES	2019	Value in Health	EXCLUDED	Not within the field of Psychology and Educational Sciences
288	Taieb, V.; Borkowska, K.; Jablonska, K.; Hill, M.; Ikeoka, H.	PIN7 A NETWORK META-ANALYSIS OF THE EFFICACY AND SAFETY OF BALOXAVIR MARBOXIL VERSUS NEURAMINIDASE INHIBITORS IN THE TREATMENT OF INFLUENZA VIRUS INFECTION IN HIGH-RISK PATIENTS	2019	Value in Health	EXCLUDED	Not within the field of Psychology and Educational Sciences
289	Hughes, D.; Kikuchi, T.; Bodger, K.	PGI2 BIOLOGICAL AGENTS FOR THE MANAGEMENT OF CROHN'S DISEASE IN ADULTS:A SYSTEMATIC REVIEW, META-ANALYSIS AND MULTIPLE TREATMENT COMPARISON	2007	Value in Health	EXCLUDED	Not within the field of Psychology and Educational Sciences
290	Lozano-Ortega, G.; Rogula, B.; Gaudet, V.; Mickle, A.; Johnston, K.; Barbeau, M.	PSS2 THE EFFICACY OF HALOBETASOL PROPIONATE (0.01%) AND TAZAROTENE (0.045%) FIXED COMBINATION RELATIVE TO OTHER TOPICAL THERAPIES AMONG PATIENTS WITH MODERATE TO SEVERE PLAQUE PSORIASIS: A NETWORK META-ANALYSIS	2019	Value in Health	EXCLUDED	Not within the field of Psychology and Educational Sciences
291	Tremblay, G.; Dolph, M.; Jones, T.; Forsythe, A.	PSY15 - Bayesian Network Meta-Analysis of Treatments in Iron Deficiency Anaemia (IDA)	2018	Value in Health	EXCLUDED	Not within the field of Psychology and Educational Sciences
292	Moine, J. Le; Hawe, E.; Abeysinghe, S.	PRM221 - NETWORK META-ANALYSIS IN THE PRESENCE OF NON-PROPORTIONALITY: A REVIEW OF NICE SUBMISSIONS	2018	Value in Health	EXCLUDED	Not within the field of Psychology and Educational Sciences
293	Beekhuizen, S. van; Oostrum, I. van; Ouwens, D. M.; Heeg, B.	MS3 NEW METHODOLOGIES IN PARAMETRIC NETWORK META-ANALYSES (PNMA): MULTI-ARM CORRECTION FOR RANDOM EFFECTS AND GENERAL POPULATION MORTALITY (GPM)	2019	Value in Health	EXCLUDED	Methodological paper
294	Lozano-Ortega, G.; Gooch, K.; Walker, D.; Rogula, B.; Deighton, A.; Johnston, K. M.; Dmochowski, R.	PUK2 - The Efficacy and Safety of Mirabegron Relative to Onabotulinumtoxina in Patients with Overactive Bladder Not Appropriately Managed with An Antimuscarinic: A Network Meta-Analysis	2018	Value in Health	EXCLUDED	Not within the field of Psychology and Educational Sciences
295	Ballew, N.; Wissinger, E.; Ruiz, K.	PDG79 MULTIVARIATE NETWORK META-ANALYSIS MODELS THAT INCORPORATE MULTIPLE OUTCOMES CAN PRODUCE MORE ACCURATE COMPARATIVE EFFECTIVENESS ESTIMATES THAN STANDARD UNIVARIATE MODELS	2019	Value in Health	EXCLUDED	Methodological paper
296	James, Arthur; Yavchitz, Amélie; Ravaud, Philippe; Boutron, Isabelle	Node-making process in network meta-analysis of nonpharmacological treatment are poorly reported	2018	Journal of Clinical Epidemiology	EXCLUDED	Methodological paper
297	Petropoulou, Maria; Nikolakopoulou, Adriani; Veroniki, Areti-Angeliki; Rios, Patricia; Vafaei, Afshin; Zarin, Wasifa; Giannatsi, Myrsini; Sullivan, Shannon; Tricco, Andrea C.; Chaimani, Anna; Egger, Matthias; Salanti, Georgia	Bibliographic study showed improving statistical methodology of network meta-analyses published between 1999 and 2015	2017	Journal of Clinical Epidemiology	EXCLUDED	Methodological paper
298	Toor, K.; Popoff, E.; Electricwala, B.; Kim, I.; Besada, M.; Cope, S.	PDB2 COMPARATIVE EFFICACY AND SAFETY OF PHARMACOTHERAPIES FOR THE TREATMENT OF OBESITY AMONG ADULTS: A SYSTEMATLIC LITERATURE AND NETWORK META-ANALYSIS	2019	Value in Health	EXCLUDED	Not within the field of Psychology and Educational Sciences
299	Zhou, A.; Cameron, C.; Mak, D.	PCN33 - A Systematic Review and Network Meta-Analysis of Panitumumab with Chemotherapy in the First-Line Treatment of Patients with Wild-Type Ras Metastatic Colorectal Cancer (MCRC) with Left-Sided Tumors	2018	Value in Health	EXCLUDED	Not within the field of Psychology and Educational Sciences
300	Husain, F.; Harari, O.; Fazeli, M. S.; Zhang, Y.	PCN11 - Comparative Efficacy of Consolidation Therapy After Chemoradiation Therapy (CRT) in Patients with Unresectable, Locally Advanced Non-Small Cell Lung Cancer (LA-NSCLC): A Network Meta-Analysis	2018	Value in Health	EXCLUDED	Not within the field of Psychology and Educational Sciences
301	Tallarita, M.; Iorio, M. de; Baio, G.; Karabis, A.	PRM202 - Network Meta-Analysis Across Longitudinal Time Points: A Comparison of Available Methods	2016	Value in Health	EXCLUDED	Methodological paper
302	Xue, W.; Barbeau, M.; Khoudigian-Sinani, S.; Gray, E.; Saharia, P.; Frieder, D.	PSS3 - Efficacy of Brodalumab in the Treatment of Moderate-To-Severe Psoriasis: A Network Meta-Analysis	2018	Value in Health	EXCLUDED	Not within the field of Psychology and Educational Sciences
303	Chirila, C.; Mitra, D.; Colosia, A.; Ling, C.; Odom, D.; Iyer, S.; Kaye, J. A.	PCN13 - Efficacy of Palbociclib Combinations Versus Endocrine Therapies in Advanced/ Metastatic Breast Cancer: Network Meta-Analysis	2016	Value in Health	EXCLUDED	Not within the field of Psychology and Educational Sciences
304	Karcher, H.; Wiecek, W.; Nikodem, M.; Voss, E.; Sena, A.; Cepeda, S.	PRM111 - A NEW TOOL TO AUTOMATE NETWORK META-ANALYSES OF STUDIES EXTRACTED FROM CLINICALTRIALS.GOV	2016	Value in Health	EXCLUDED	Methodological paper
305	Franken, M.; Leeneman, B.; Gheorghe, M.; Buyukkaramikli, N.; Gerrits, J.; Helm, I. van der; Groot, C. Uyl-De; Versteegh, M.; Haanen, J.; Baal, P. van	PCN8 - Comparative Effectiveness Of Novel Treatments For Advanced Melanoma: A Systematic Literature Review And Network Meta-Analysis Of Effectiveness And Safety Outcomes	2017	Value in Health	EXCLUDED	Not within the field of Psychology and Educational Sciences
306	Yoon, J.; Hahn, S.; Min, S. H.; Cho, Y. M.; Moon, S. J.	PDB11 - Network Meta-Analysis of Antidiabetic Treatments Added To Insulin Therapy In Patients With Type 2 Diabetes Mellitus	2016	Value in Health	EXCLUDED	Not within the field of Psychology and Educational Sciences
307	Aggarwal, S.; Kumar, S.; Topaloglu, H.	PMD8 - Bayesian Network Meta-Analysis on Prevention of Stroke For Patent Foramen Ovale Closure	2016	Value in Health	EXCLUDED	Not within the field of Psychology and Educational Sciences
308	Zhao, X.; Wu, W.	PGI28 - FIRST-LINE HELICOBACTER PYLORI ERADICATION REGIMENS: A SYSTEMATIC REVIEW AND NETWORK META-ANALYSIS	2016	Value in Health	EXCLUDED	Not within the field of Psychology and Educational Sciences
309	Laws, A. J.	PHP125 - A Comparison of National Guidelines for Network Meta Analysis	2016	Value in Health	EXCLUDED	Methodological paper
310	Hawkins, Neil; Scott, David A.; Woods, Beth S.; Thatcher, Nicholas	No Study Left Behind: A Network Meta-Analysis in Non–Small-Cell Lung Cancer Demonstrating the Importance of Considering All Relevant Data	2009	Value in Health	EXCLUDED	Not within the field of Psychology and Educational Sciences
311	Daacke, I.; Kanters, S.; Thorlund, K.; Tebboth, A.	PDB15 - Network Meta-Analysis To Assess The Relative Efficacy And Safety of Linagliptin, Empagliflozin And The Fixed Dose Combination of Empagliflozin And Linagliptin In Patients With Type 2 Diabetes Mellitus (T2DM)	2016	Value in Health	EXCLUDED	Not within the field of Psychology and Educational Sciences
312	Ostacher, M. J.; Ng-Mak, D.; Patel, P.; Ntais, D.; Schlueter, M.; Loebel, A.	PMH8 - Comparative Efficacy And Tolerability Of Lurasidone For The Management Of Bipolar Depression: A Systematic Review And Network Meta-Analysis	2016	Value in Health	EXCLUDED	Not within the field of Psychology and Educational Sciences
313	Rao, N.; Gibson, E.; Lawson, R. W.; Goodall, J. J.	PIN7 - Zinforo (Ceftaroline Fosamil) Versus other Empiric Initial IV Antibiotics for Complicated Skin and Soft Tissue Infections (CSSTI): A Network Meta-Analysis	2016	Value in Health	EXCLUDED	Not within the field of Psychology and Educational Sciences
314	Li, Lun; Tian, Jinhui; Tian, Hongliang; Moher, David; Liang, Fuxiang; Jiang, Tongxiao; Yao, Liang; Yang, Kehu	Network meta-analyses could be improved by searching more sources and by involving a librarian	2014	Journal of Clinical Epidemiology	EXCLUDED	Methodological paper
315	Sawangjit, R.; Chongmelaxme, B.; Phisalprapa, P.; Saokaew, S.; Thakkinstian, A.; Kowdley, K.; Chaiyakunapruk, N.	PSY2 - Comparative Effectiveness of Interventions on Non-Alcoholic Fatty Liver Disease (NAFLD): A Systematic Review and Network Meta-Analysis	2016	Value in Health	EXCLUDED	Not within the field of Psychology and Educational Sciences
316	Harvey, R. C.	PRM202 - Second-Line Treatments For Advanced Gastric Cancer: A Network Meta-Analysis Of Overall Survival Using Parametric Modelling Methods	2017	Value in Health	EXCLUDED	Not within the field of Psychology and Educational Sciences
317	Lee, J.; Le, Q.	PSY7 - SHORT-TERM EFFECTIVENESS OF THE THREE MOST COMMONLY PERFORMED BARIATRIC SURGICAL PROCEDURES: A SYSTEMATIC REVIEW AND NETWORK META-ANALYSIS OF RANDOMIZED CONTROLLED TRIALS	2016	Value in Health	EXCLUDED	Not within the field of Psychology and Educational Sciences
318	Tonin, F. S.; Borba, H. H.; Steimbach, L. M.; Mendes, A. M.; Fernandez-Llimos, F.; Pontarolo, R.	PRM22 - Characterization Of Worldwide Publications On Network Meta-Analysis: A Systematic Review	2017	Value in Health	EXCLUDED	Methodological paper
319	Saokaew, S.; Suan-ek, P.; Khusawangsri, C.; Rattanangamkul, T.; Netthip, J.; Hongsamsibjet, S.; Kengkla, K.	PHP188 - Comparative Effectiveness And Safety Of Medical Abortion For Second-Trimester Pregnancy Termination: A Systematic Review And Network Meta-Analysis	2017	Value in Health	EXCLUDED	Not within the field of Psychology and Educational Sciences
320	Tan, Sze Huey; Cooper, Nicola J.; Bujkiewicz, Sylwia; Welton, Nicky J.; Caldwell, Deborah M.; Sutton, Alexander J.	Novel presentational approaches were developed for reporting network meta-analysis	2014	Journal of Clinical Epidemiology	EXCLUDED	Methodological paper
321	Ades, A. E.; Mavranezouli, Ifigeneia; Dias, Sofia; Welton, Nicky J.; Whittington, Craig; Kendall, Tim	Network Meta-Analysis with Competing Risk Outcomes	2010	Value in Health	EXCLUDED	Methodological paper
322	Locatelli, I.; Venišnik, K.	PMH5 - A Network Meta-Analysis of Atomoxetine, Methylphenidate, Lisdexamfetamine, and Bupropion for the Treatment of Attention Deficit Hyperactivity Disorder in Children and Adolescents	2016	Value in Health	EXCLUDED	Not within the field of Psychology and Educational Sciences
323	Rao, N.; Gibson, E.; Lawson, R. W.; Goodall, J. J.	PIN6 - Zinforo (Ceftaroline Fosamil) Versus other Empiric Antibiotics for Moderate-to-Severe Community Acquired Pneumonia (CAP) In Adults: a Network Meta-Analysis	2016	Value in Health	EXCLUDED	Not within the field of Psychology and Educational Sciences
324	Pradelli, L.; Povero, M.; Myers, G.	PMD117 - Perioperative Therapies Reducing Homologous Transfusions During Cardiovascular Surgery: A Network Meta-Analysis of Randomized Controlled Trials	2016	Value in Health	EXCLUDED	Not within the field of Psychology and Educational Sciences
325	Choorassamee, J.; Maneemai, O.; Kengkla, K.; Wilatrat, P.; Saokaew, S.	PIN4 - Comparative Efficacy and Safety of Regimens for Treating Plasmodium Falciparum Malaria: A Systematic Review And Network Meta-Analysis	2017	Value in Health	EXCLUDED	Not within the field of Psychology and Educational Sciences
326	An, Weihua	Multilevel meta network analysis with application to studying network dynamics of network interventions	2015	Social Networks	EXCLUDED	Not a network meta-analysis
327	Cameron, C.	PRM18 - Benefit-Harm Assessment Using Data Derived from Network Meta-Analysis: An Application using Treatments for Acute Venous Thromboembolism	2016	Value in Health	EXCLUDED	Not within the field of Psychology and Educational Sciences
328	Ainsworth, C. M.; Vickers, A. D.; Moine, J. Le	PRM203 - Assessing The Robustness Of Network Meta-Analysis Of Atypical Antipsychotics In The Presence Of Heterogeneity	2017	Value in Health	EXCLUDED	Methodological paper
329	Millier, A.; Zineddine, O.; Zhou, J.; Aballéa, S.; Taieb, V.; Toumi, M.	PMH2 - A Network Meta-Analysis to Compare the Efficacy and Safety Of Antipsychotics As Maintenance Treatment For Patients With Schizophrenia	2017	Value in Health	EXCLUDED	Not within the field of Psychology and Educational Sciences
330	Bowe, C.; Upton, C. M.; Curry, A.; Ralston, S.	PRM239 - The Impact of Trial Design on Network Meta-Analysis and Decision-Making: A Working Example in Ulcerative Colitis	2017	Value in Health	EXCLUDED	Methodological paper
331	Orme, M. E.; Nguyen, H.; Lu, J. Y.	PDB6 - GLYCEMIC CONTROL IN PATIENTS WITH TYPE 2 DIABETES TREATED WITH ONCE-WEEKLY GLP-1RAS: COMPARISON OF A NETWORK META-ANALYSIS WITH A DIRECT ANALYSIS OF PLACEBO-CONTROLLED TRIALS	2016	Value in Health	EXCLUDED	Not within the field of Psychology and Educational Sciences
332	Sawyer, L.; Fotheringham, I.; Wright, E.; Bermingham, S.; Gibbons, C.; Møller, A. H.; Marques, R.	PSS2 - A Network Meta-Analysis to Evaluate The Efficacy of Brodalumab in the Treatment of Moderate-To-Severe Psoriasis	2017	Value in Health	EXCLUDED	Not within the field of Psychology and Educational Sciences
333	Ivanescu, C.; Andreykiv, M.; Wu, Y.; Kool-Houweling, L. M.; Engen, A. van	PND9 - Glatiramer Acetate (Ga) Results in Significant Reductions in Annualized Relapse Rate (Arr) and Protective Effect on Disibiltiy Progression: Results From a Network Meta-Analysis	2016	Value in Health	EXCLUDED	Not within the field of Psychology and Educational Sciences
334	Saokaew, S.; Sawangjit, R.; Lai, N.; Suan-ek, P.; Piromyapron, M.; Visudtibhan, A.; Thampratankul, L.; Chaiyakunapruk, N.	PND3 - Comparative Effectiveness of Pharmacological Interventions For Preventing Migraine In Children And Adolescent: A Systematic Review and Network Meta-Analysis	2016	Value in Health	EXCLUDED	Not within the field of Psychology and Educational Sciences
335	Jacobs, Heidi I. L.; Radua, Joaquim; Lückmann, Helen C.; Sack, Alexander T.	Meta-analysis of functional network alterations in Alzheimer's disease: Toward a network biomarker	2013	Neuroscience & Biobehavioral Reviews	EXCLUDED	Not a network meta-analysis
336	Tu, Yu-Kang	Using Generalized Linear Mixed Models to Evaluate Inconsistency within a Network Meta-Analysis	2015	Value in Health	EXCLUDED	Methodological paper
337	Gsteiger, S.; Windisch, R.; Bryden, P.; Wiksten, A.	RM4 - Non-Proportional Hazards in Network Meta-Analysis: Efficient Strategies for Model Building and Analysis	2017	Value in Health	EXCLUDED	Methodological paper
338	Saborido, C. Martin; Jimenez, D.; Muriel, A.; Zamora, J.; Morillo, R.; Barrios, D. D.; Klok, E.; Huisman, M.; Yusen, R.; Tapson, V.	PCV24 - Efficacy And Safety Outcomes of Recanalization Procedures In Patients with Acute Symptomatic Pulmonary Embolism: Systematic Review And Network Meta-Analysis	2017	Value in Health	EXCLUDED	Not within the field of Psychology and Educational Sciences
339	Tremblay, G.; Meier, G.; Copher, R.; Misurski, D.; Pan, J.; Baig, M.; Tamai, T.; Kraljevic, S.; Shor, A.; Forsythe, A.	PCN14 - Network Meta-Analysis of Treatments For Unresectable Hepatocellular Carcinoma	2017	Value in Health	EXCLUDED	Not within the field of Psychology and Educational Sciences
340	Ellis, Alexandra G.; Reginster, Jean-Yves; Luo, Xuemei; Cappelleri, Joseph C.; Chines, Arkadi; Sutradhar, Santosh; Jansen, Jeroen P.	Bazedoxifene versus Oral Bisphosphonates for the Prevention of Nonvertebral Fractures in Postmenopausal Women with Osteoporosis at Higher Risk of Fracture: A Network Meta-Analysis	2014	Value in Health	EXCLUDED	Not within the field of Psychology and Educational Sciences
341	Bertwistle, D.; D'Yachkova, Y.; Vickers, A. D.; Hawe, E.; Fernandez, M.; Drove, N.; Lorenzo, M.; Wolowacz, S.	PCN24 - Comparative Efficacy and Saftey of Interventions in The Treatment of Advanced Soft Tissue Sarcoma: A Systematic Review and Network Meta Analysis	2016	Value in Health	EXCLUDED	Not within the field of Psychology and Educational Sciences
342	Hill, Ashley C.; Laird, Angela R.; Robinson, Jennifer L.	Gender differences in working memory networks: A BrainMap meta-analysis	2014	Biological Psychology	EXCLUDED	Not a network meta-analysis
343	Batson, S.; Abrams, K.; Sutton, A.	PRM203 - The Use of ‘Off The Shelf’ Informative Prior Distributions In Random Effect Network Meta-Analysis Models	2016	Value in Health	EXCLUDED	Methodological paper
344	Skandamis, A.; Kani, C.; Souliotis, K.; Markantonis, S.	PRS2 - Systematic Review and Network Meta-Analysis of Approved Medicines for the Treatment of Idiopathic Pulmonary Fibrosis	2018	Value in Health	EXCLUDED	Not within the field of Psychology and Educational Sciences
345	Sawyer, L.; Fotheringham, I.; Cornic, L.; Yasmeen, N.; Jemec, G.; Levin, L.; Hansen, J. B.; Gibbons, C.; Møller, A. H.; Marques, R.	PSS3 - Assessing the Longer-Term Efficacy of Biologic Therapies and Apremilast for Patients with Moderate-To-Severe Psoriasis: A Systematic Review and Network Meta-Analysis	2017	Value in Health	EXCLUDED	Not within the field of Psychology and Educational Sciences
346	Miura, Tomofumi; Noma, Hisashi; Furukawa, Toshi A.; Mitsuyasu, Hiroshi; Tanaka, Shiro; Stockton, Sarah; Salanti, Georgia; Motomura, Keisuke; Shimano-Katsuki, Satomi; Leucht, Stefan; Cipriani, Andrea; Geddes, John R.; Kanba, Shigenobu	Comparative efficacy and tolerability of pharmacological treatments in the maintenance treatment of bipolar disorder: a systematic review and network meta-analysis	2014	The Lancet Psychiatry	EXCLUDED	Not within the field of Psychology and Educational Sciences
347	Langford, B. E.; Wickstead, R. M.; Marsh, W.; Beale, R. C.; Evans, J. S.; Kusel, J.; Griffiths, M.	PRM128 - Pharmacological Interventions for Familial Hypercholesterolaemia in Children and Adolescents: An Exploratory Evaluation using Advanced Hierarchical Network Meta-Analysis Techniques	2016	Value in Health	EXCLUDED	Not within the field of Psychology and Educational Sciences
348	Jenkins, D. A.; Martina, R.; Dequen, P.; Bujkiewicz, S.; Abrams, K.	PRM195 - The Added Value of Real-World Evidence to Connect Disconnected Networks for Network Meta-Analysis: A Case Study in Rheumatoid Arthritis	2016	Value in Health	EXCLUDED	Methodological paper
349	Popat, S.; Mellemgaard, A.; Reck, M.; Hastedt, C.; Griebsch	PCN21 - Nintedanib Plus Docetaxel as Second-Line Therapy in Patients with Non-Small-Cell Lung Cancer (NSCLC): A Network Meta-Analysis vs. New Therapeutic Options	2016	Value in Health	EXCLUDED	Not within the field of Psychology and Educational Sciences
350	Sharma, R.; Cheung, A.; Bolzani, A.; Barakat, S.; Sun, S. X.; Tarasova, O.; Druyts, E.; FitzGerald, J. M.	PRS4 - Comparative Efficacy of Reslizumab and Mepolizumab For The Treatment of Asthma: A Network Meta-Analysis	2016	Value in Health	EXCLUDED	Not within the field of Psychology and Educational Sciences
351	Fan, Yan; Duncan, Niall W.; Greck, Moritz de; Northoff, Georg	Is there a core neural network in empathy? An fMRI based quantitative meta-analysis	2011	Neuroscience & Biobehavioral Reviews	EXCLUDED	Not a network meta-analysis
352	Schmitz, S.; Kandala, N.; Senn, S.	PRM104 - AN EXPLORATION OF THE HETEROGENEITY IN A NETWORK META-ANALYSIS EXPLAINED BY DOSING DIFFERENCES	2016	Value in Health	EXCLUDED	Methodological paper
353	Wilson, F. R.; Varu, A.; Mitra, D.; Cameron, C.; Iyer, S.	PCN36 - Network Meta-Analysis Comparing Palbociclib with Chemotherapies For Treatment of Postmenopausal Women With HR+/ HER2- Advanced/ Metastatic Breast Cancer	2016	Value in Health	EXCLUDED	Not within the field of Psychology and Educational Sciences
354	Linde, Klaus; Rücker, Gerta; Schneider, Antonius; Kriston, Levente	Questionable assumptions hampered interpretation of a network meta-analysis of primary care depression treatments	2016	Journal of Clinical Epidemiology	EXCLUDED	Methodological paper
355	Smith, E.; Hubbard, S. J.; Cooper, N. J.; Abrams, K. R.	PRM153 - Using Network Meta-Analysis Of Individual Patient Data (IPD) & Summary Aggregate Data (SAD) To Identify Which Combinations Of Interventions Work Best For Which Individuals	2017	Value in Health	EXCLUDED	Methodological paper
356	Worthy, G.; Gandra, S. R.; Bridges; Worth, G.; Dent, R.; Forbes, C. A.; Deshpande, S.; Cheng, L.; Ross, J.; Kleijnen, J.; Stroes, E. S.	PCV78 - A Systematic Review and Network Meta-Analysis on the Efficacy of Evolocumab and other Lipid-Lowering Therapies for the Management of Lipid Levels in Hyperlipidemia	2016	Value in Health	EXCLUDED	Not within the field of Psychology and Educational Sciences
357	Krivasi, T.; Guillermin, A.; Muston, D.; Lloyd, A.	PSS4 - A Systematic Review and Network Meta-Analysis of Intravitreal Aflibercept Injection Versus other Treatments For Macular Edema Secondary to Central Retinal Vein Occlusion	2016	Value in Health	EXCLUDED	Not within the field of Psychology and Educational Sciences
358	Kollndorfer, K.; Krajnik, J.; Woitek, R.; Freiherr, J.; Prayer, D.; Schöpf, V.	Altered likelihood of brain activation in attention and working memory networks in patients with multiple sclerosis: An ALE meta-analysis	2013	Neuroscience & Biobehavioral Reviews	EXCLUDED	Not a network meta-analysis
359	Mayo-Wilson, Evan; Dias, Sofia; Mavranezouli, Ifigeneia; Kew, Kayleigh; Clark, David M.; Ades, A. E.; Pilling, Stephen	Psychological and pharmacological interventions for social anxiety disorder in adults: a systematic review and network meta-analysis	2014	The Lancet Psychiatry	INCLUDED	Included first round
360	Owen, Rhiannon K.; Tincello, Douglas G.; Keith, R. Abrams	Network Meta-Analysis: Development of a Three-Level Hierarchical Modeling Approach Incorporating Dose-Related Constraints	2015	Value in Health	EXCLUDED	Methodological paper
361	Batson, S.; Sutton, A. J.; Abrams, K.	PRM168 - Comparison Of Generalized Linear Modelling Approaches As Applied To Network Meta-Analysis	2016	Value in Health	EXCLUDED	Methodological paper
362	Cope, Shannon; Clemens, Andreas; Hammès, Florence; Noack, Herbert; Jansen, Jeroen P.	Critical Appraisal of Network Meta-Analyses Evaluating the Efficacy and Safety of New Oral Anticoagulants in Atrial Fibrillation Stroke Prevention Trials	2015	Value in Health	EXCLUDED	Not within the field of Psychology and Educational Sciences
363	Li, Hui-Jie; Hou, Xiao-Hui; Liu, Han-Hui; Yue, Chun-Lin; Lu, Guang-Ming; Zuo, Xi-Nian	Putting age-related task activation into large-scale brain networks: A meta-analysis of 114 fMRI studies on healthy aging	2015	Neuroscience & Biobehavioral Reviews	EXCLUDED	Not a network meta-analysis
364	Thom, H.; Jugl, S. M.; McInnes, I.; Nash, P.; Ritchlin, C.; Kanters, S.; Palaka, E.; Gandhi, K.; Mpofu, S.	PMS10 - Psoriatic Arthritis Response Criteria Scores: Results From A Placebo-Response Adjusted Network Meta-Analysis With Secukinumab	2016	Value in Health	EXCLUDED	Not within the field of Psychology and Educational Sciences
365	Reason, T.; Hankins, M.; Lovato, E.; Pitcher, A.; Schlueter, M.; Abrams, K. R.	PDB7 - Combining A Real-World Observational Study And A Network Meta-Analysis of Randomised Controlled Trials To Determine Relative Treatment Effects In Type 2 Diabetes	2016	Value in Health	EXCLUDED	Not within the field of Psychology and Educational Sciences
366	Cope, Shannon; Ouwens, Mario J. N. M.; Jansen, Jeroen P.; Schmid, Peter	Progression-Free Survival with Fulvestrant 500 mg and Alternative Endocrine Therapies as Second-Line Treatment for Advanced Breast Cancer: A Network Meta-Analysis with Parametric Survival Models	2013	Value in Health	EXCLUDED	Not within the field of Psychology and Educational Sciences
367	Aggarwal, S.; Kumar, S.; Topaloglu, H.	CO2 - Bayesian Network Meta-Analysis To Assess Comparative Effectiveness of Beta-Blockers In Patients With Heart Failure And Reduced Ejection Fraction	2016	Value in Health	EXCLUDED	Not within the field of Psychology and Educational Sciences
368	Hartz, S.; Walzer, S.; Dutronc, Y.; Kiri, S. Himatlal; Schacht, A.; Dakin, H.	PSY12 - Network Meta-Analysis To Evaluate The Efficacy of Ixekizumab In The Treatment of Moderate-To-Severe Psoriasis	2016	Value in Health	EXCLUDED	Not within the field of Psychology and Educational Sciences
369	Lopez-Lopez, J. A.; Beswick, A. D.; Humphriss, R.; Thom, H.; Higgins, J.; Welton, N. J.; Hollingworth, W.; Hunt, L. P.; Burston, A.; Fawsitt, C.; Blom, A. W.; Marques, E. M.	PMS2 - The Choice Between HIP Prosthetic Implants in Total HIP Replacement: A Systematic Review and Network Meta-Analysis	2016	Value in Health	EXCLUDED	Not within the field of Psychology and Educational Sciences
370	Liu, Xun; Hairston, Jacqueline; Schrier, Madeleine; Fan, Jin	Common and distinct networks underlying reward valence and processing stages: A meta-analysis of functional neuroimaging studies	2011	Neuroscience & Biobehavioral Reviews	EXCLUDED	Not a network meta-analysis
371	Young, H.; Moncrieff, G.; Greenall, G.; Møller, A. H.	PSS3 - Efficacy of The Fixed Combination of Calcipotriol Plus Betamethasone Dipropionate Aerosol Foam Vs Traditional Topical Treatment In Psoriasis: A Bayesian Network Meta-Analysis	2016	Value in Health	EXCLUDED	Not within the field of Psychology and Educational Sciences
372	Chu, P.; Watkins, C. L.	PRM150 - Fractional Polynomial Modelling In Network Meta-Analyses Of Cancer Immunotherapies In Advanced Non-Small Cell Lung Cancer (NSCLC)	2017	Value in Health	EXCLUDED	Not within the field of Psychology and Educational Sciences
373	McGirr, A.; Widenmaier, R.; Burnett, H.; Curran, D.; Espie, E.; Mrkvan, T.; Oostvogels, L.; Simone, B.; McElhaney, J.	PRM258 - Network Meta-Analysis In The Evaluation of Vaccines	2017	Value in Health	EXCLUDED	Not within the field of Psychology and Educational Sciences
374	Reginster, J.; Bianic, F.; Campbell, R.; Martin, M.; Williams, S.; Fitzpatrick, L.	PMS6 - Abaloparatide For Risk Reduction of Nonvertebral And Vertebral Fractures In Postmenopausal Women With Osteoporosis: A Network Meta-Analysis	2017	Value in Health	EXCLUDED	Not within the field of Psychology and Educational Sciences
375	Moine, J. Le; Abeysinghe, S. S.	PRM196 - Comparison of Bayesian Network Meta-Analyses in a Winbugs and SAS Framework	2016	Value in Health	EXCLUDED	Methodological paper
376	Gorman, C. Allen; Meriac, John P.; Overstreet, Benjamin L.; Apodaca, Steven; McIntyre, Ashley L.; Park, Paul; Godbey, Jennifer N.	A meta-analysis of the regulatory focus nomological network: Work-related antecedents and consequences	2012	Journal of Vocational Behavior	EXCLUDED	Not a network meta-analysis
377	Snedecor, S. J.	PRM130 - Comparative Efficacy of Time to Virologic Suppression in Treatment-Naive HIV-1 Patients: A Network Meta-Analysis of Longitudinal Data	2016	Value in Health	EXCLUDED	Not within the field of Psychology and Educational Sciences
378	Pandey, R.; Jha, D.; Pandey, P.; Shah, V.	RM1 - Network Meta-Analysis of Randomized Trials to Compare the Efficacy of Nsaids, Statins and Vitamins in Alzheimer's Disease	2016	Value in Health	EXCLUDED	Not within the field of Psychology and Educational Sciences
379	Belhadi, D.; Pacou, M.; Gauthier, A.; Taieb, V.; Mesana, L.	PRM165 - Checklist To Assess The Feasibility Of A Network Meta-Analysis	2016	Value in Health	EXCLUDED	Methodological paper
380	Cameron, C.; Fireman, B.; Toh, D.	PRM208 - Network Meta-Analysis Using Observational Data From Distributed Health Data Networks: A Conceptual Framwork And Illustrative Example	2016	Value in Health	EXCLUDED	Not within the field of Psychology and Educational Sciences
381	Lee, Daeho; Hwang, Junseok	Network neutrality and difference in efficiency among Internet application service providers: A meta-frontier analysis	2011	Telecommunications Policy	EXCLUDED	Not a network meta-analysis
382	Sarri, G.; Rizzo, M.; Iheanacho	PHP302 - Systematic Review and Network Meta-Analysis (Nma) in Reimbursement Submission; What Nice Says Versus what Nice Wants	2016	Value in Health	EXCLUDED	Not within the field of Psychology and Educational Sciences
383	Saramago, P.; Duarte, A.; Palmer, S.; Rothery, C.	PRM143 - tackling Network Meta-Analysis Methodological Challenges: A Case Study On Biologic Treatments For Moderate To Severe Plaque Psoriasis In Children And Young People	2017	Value in Health	EXCLUDED	Methodological paper
384	Taneja, A.; Saharia, P.; Chadha, N.; Rajput, A.; Goel, A.	PND8 - A Network Meta-Analysis on Comparative Efficacy and Safety Of Investigational and Approved Therapies for the Treatment of Narcolepsy	2016	Value in Health	INCLUDED	Included first round
385	White, Thomas P.; Engen, Nina Helkjær; Sørensen, Susan; Overgaard, Morten; Shergill, Sukhi S.	Uncertainty and confidence from the triple-network perspective: Voxel-based meta-analyses	2014	Brain and Cognition	EXCLUDED	Not a network meta-analysis
386	Laws, Andrew; Kendall, Robyn; Hawkins, Neil	A Comparison of National Guidelines for Network Meta-Analysis	2014	Value in Health	EXCLUDED	Methodological paper
387	Kopieć, A.; Nikodem, M.	PRM219 - Reporting Quality & Transparency Of Published Network Meta-analysis. Is it Satisfactory?	2017	Value in Health	EXCLUDED	Methodological paper
388	Fleetwood, K.; Glanville, J.; McCool, R.; Wood, H.; Wilson, K.; Marshall, C.; Yellowlees, A.; James, D.; Toupin, S.; McCabe, R.	HT2 - A Review of the Use of Network Meta-Analysis In Nice Single Technology Appraisals	2016	Value in Health	EXCLUDED	Methodological paper
389	Hétu, Sébastien; Grégoire, Mathieu; Saimpont, Arnaud; Coll, Michel-Pierre; Eugène, Fanny; Michon, Pierre-Emmanuel; Jackson, Philip L.	The neural network of motor imagery: An ALE meta-analysis	2013	Neuroscience & Biobehavioral Reviews	EXCLUDED	Not a network meta-analysis
390	Cranmer, H. L.; Harvey, R. C.	RM1 - Network Meta-Analysis of Hazard Ratios vs. Fractional Polynomials Approach in a Cost-Effectiveness Analysis Considering Advanced Gastric Cancer	2017	Value in Health	EXCLUDED	Not within the field of Psychology and Educational Sciences
391	Dequen, Pascale; Sutton, Alex J.; Scott, David A.; Abrams, Keith R.	Searching for Indirect Evidence and Extending the Network of Studies for Network Meta-Analysis: Case Study in Venous Thromboembolic Events Prevention Following Elective Total Knee Replacement Surgery	2014	Value in Health	EXCLUDED	Not within the field of Psychology and Educational Sciences
392	Valkenhoef, Gert van; Tervonen, Tommi; Zhao, Jing; Brock, Bert de; Hillege, Hans L.; Postmus, Douwe	Multicriteria benefit–risk assessment using network meta-analysis	2012	Journal of Clinical Epidemiology	EXCLUDED	Not within the field of Psychology and Educational Sciences
393	Pacou, M.; Gauthier, A.; Taieb, V.; Belhadi, D.; Mesana, L.	PRM154 - Proposed Checklist For Non-Statisticians To Assess The Quality Of A Network Meta-Analysis In The Context Of A Nice Submission	2016	Value in Health	EXCLUDED	Methodological paper
394	Daacke, I.; Batson, S.; Burton, H. E.; Tebboth, A.	PDB14 - Network Meta-Analysis To Assess The Relative Efficacy of Empagliflozin Monotherapy Over 24, 52, And 76 Weeks In Patients With Type 2 Diabetes Mellitus (T2DM)	2016	Value in Health	EXCLUDED	Not within the field of Psychology and Educational Sciences
395	Kengkla, K.; Kaewpanan, T.; Kaewthong, J.; Ruankon, S.; Subthaweesin, C.; Saokaew, S.	PCN7 - Comparative Efficacy and Safety of Interventions For Preventing Chemotherapy Induced Oral Mucositis In Adult Cancer Patients: A Systematic Review And Network Meta-Analysis	2017	Value in Health	EXCLUDED	Not within the field of Psychology and Educational Sciences
396	Ng-Mak, D.; Tongbram, V.; Chuang, C.; Ndirangu, K.; Loebel, A.	PMH11 - Comparative Efficacy And Tolerability Of Lurasidone Versus Brexpiprazole For The Treatment Of Schizophrenia: A Network Meta-Analysis	2016	Value in Health	EXCLUDED	Not within the field of Psychology and Educational Sciences
397	Cope, S.; Chan, K.; Jansen, J. P.	RM2 - Multivariate Network Meta-Analysis of Survival Function Parameters	2017	Value in Health	EXCLUDED	Methodological paper
398	Liu, Wenjie; Duan, Yuchen; Cui, Wenyao; Li, Li; Wang, Xia; Dai, Heling; You, Chao; Chen, Maojun	Skin antiseptics in venous puncture site disinfection for preventing blood culture contamination: A Bayesian network meta-analysis of randomized controlled trials	2016	International Journal of Nursing Studies	EXCLUDED	Not within the field of Psychology and Educational Sciences
399	Leonart, L. P.; Ferreira, V. L.; Tonin, F. S.; Pontarolo, R.	PSY3 - Medical Treatments for Acromegaly: Systematic Review and Network Meta-Analysis	2017	Value in Health	EXCLUDED	Not within the field of Psychology and Educational Sciences
400	Kay, S. W.; Strickson, A. J.; Puelles, J.; Selby, R. A.; Tolley, K.	PDB1 - A Decision-Focused Network Meta-Analysis (NMA) of Dipeptidyl Peptidase-4 (DPP4) Inhibitors Used In Combination With Metformin And A Sulfonylurea For The Treatment of Type 2 Diabetes Mellitus (T2DM)	2016	Value in Health	EXCLUDED	Not within the field of Psychology and Educational Sciences
401	Cope, S.; Keen, A.; Bergrath, E.; Chen, M.	PCV19 - A Network Meta-Analysis Evaluating The Cumulative Hazard Rate Of Stroke Or Systemic Embolism For New Oral Anticoagulants In Stroke Prevention For Atrial Fibrillation Patients	2014	Value in Health	EXCLUDED	Not within the field of Psychology and Educational Sciences
402	Schroeder, M.; Taieb, V.; Belhadi, D.; Seyla-Hammer, C.; Hemels, M.; Nielsen, A. T.	PDB22 - Bayesian network Meta-Analysis (Nma) to Assess the relative Efficacy of Canagliflozin Monotherapy over 26 weeks In Patients with Type 2 Diabetes mellitus (T2dm)	2015	Value in Health	EXCLUDED	Not within the field of Psychology and Educational Sciences
403	Reason, T.; Dias, S.; Welton, N.	PRM112 - Dose-Response Network Meta-Analysis To Address Dose Heterogeneity In A Cost-Effectiveness Analysis In Acute Migraine	2014	Value in Health	EXCLUDED	Not within the field of Psychology and Educational Sciences
404	Owen, R. K.; Tincello, D. G.; Bujkiewicz, S.; Abrams, K.	PRM3 - Hierarchical Network Meta-Analysis Incorporating Ordering Constraints on Increasing Doses of Interventions - Application to Overactive Bladder Syndrome	2014	Value in Health	EXCLUDED	Methodological paper
405	Pacou, M.; Taieb, V.; Abrams, K. R.; Diels, J.; Sanden, S. van; Garg, M.; Schroeder, M.; Kaur, V.; Nielsen, A. T. N.; Nuhoho, S.; Neslusan, C.; Hemels, M.	PRM193 - Bayesian Network Meta-Analysis to Assess Relative Efficacy and Safety of Canagliflozin in Patients with Type 2 Diabetes Mellitus (T2DM) Inadequately Controlled with Metformin	2013	Value in Health	EXCLUDED	Not within the field of Psychology and Educational Sciences
406	Orme, M.; Mukherjee, J.; Sternhufvud, C.; Smith, N.; Fenici, P.	PDB21 - A Systematic review and network meta-analysis of anti-Diabetes Treatments for adults with type 2 Diabetes Mellitus Inadequately Controlled on Insulin and Oral anti-Diabetes Drugs	2015	Value in Health	EXCLUDED	Not within the field of Psychology and Educational Sciences
407	Tongbram, V.; Shah, D.; Khan, N.	PCV24 - Comparative effectiveness of angiotensin receptor blockers in chronic heart failure: A network meta-analysis	2013	Value in Health	EXCLUDED	Not within the field of Psychology and Educational Sciences
408	Taieb, V.; Pacou, M.; Schroeder, M.; Nielsen, A. T.; Schubert, A.; Neslusan, C.	PDB6 - A Network Meta-Analysis (NMA) to Assess the Longer-Term Relative Efficacy of Canagliflozin in Patients with Type 2 Diabetes Inadequately Controlled on Metformin	2015	Value in Health	EXCLUDED	Not within the field of Psychology and Educational Sciences
409	Pacou, M.; Taieb, V.; Belhadi, D.; Mesana, L.; Gauthier, A.	PRM205 - Interpreting Results from Bayesian Network Meta-Analyses (Nma): A Guide for Non-Statisticians	2015	Value in Health	EXCLUDED	Methodological paper
410	Park, H. D.; Lee, Y. S.; Lee, E. K.	PCV7 - Effectiveness of Cardiac Resynchronization Therapy in Patients with Mild-Moderate Heart Failure: A Systematic Review and Bayesian Approach Network Meta-Analysis	2014	Value in Health	EXCLUDED	Not within the field of Psychology and Educational Sciences
411	Vickers, A. D.	PRM108 - SURVIVAL NETWORK META-ANALYSIS: HAZARD RATIOS VERSUS RECONSTRUCTED SURVIVAL DATA	2016	Value in Health	EXCLUDED	Methodological paper
412	Ren, S.; Cooper, K.; Cooper, J. A.; Smith, H. T.; Shaikh, S.	PND2 - A Systematic Review and Network Meta-Analysis of Pharmacological Therapies Used for Patients with Advanced Parkinson's Disease	2014	Value in Health	EXCLUDED	Not within the field of Psychology and Educational Sciences
413	Odom, D.; Brogan, A.; Talbird, S. E.; Schenkel, B.	PSY9 - A network meta-analysis of randomized, controlled trials of ustekinumab and adalimumab for moderate-to-severe psoriasis	2013	Value in Health	EXCLUDED	Not within the field of Psychology and Educational Sciences
414	Bryden, P. A.; Caldwell, D. M.; Welton, N.; Churchill, R.; Baxter, H.; Lewis, G.; Skapinakis, P.	PMH8A - Network Meta-Analysis of the Relative Efficacy of Pharmacological and Psychological Interventions in Adults with Obsessive Compulsive Disorder	2014	Value in Health	INCLUDED	Included first round
415	Buckley, F.; Best, J. H.; Dejonckheere, F.; Finckh, A.; Huizinga, T.; Jansen, J. P.	PMS5 - Comparative Efficacy Of Novel Dmards As Monotherapy And In Combination With Methotrexate In Rheumatoid Arthritis Patients With An Inadequate Response To Traditional Dmards – A Network Meta-Analysis	2014	Value in Health	EXCLUDED	Not within the field of Psychology and Educational Sciences
416	Hawkins, N.; Scott, D. A.	PDB15 - Identifying Consistent Inconsistency in Network Meta-Analyses - An Illustration In Type 2 Diabetes	2014	Value in Health	EXCLUDED	Methodological paper
417	Cope, S.; Clemens, A.; Hammès, F.; Noack, H.; Jansen, J.	PCV18 - Critical Appraisal Of Network Meta-Analyses Evaluating The Efficacy And Safety Of New Oral Anticoagulants In Atrial Fibrillation Stroke Prevention Trials	2014	Value in Health	EXCLUDED	Not within the field of Psychology and Educational Sciences
418	Popat, S.; Lungershausen, J.; Griebsch, I.; Marten, A.; Wu, Y. L.	PCN8 - Treatments for EGFR Mutation-Positive (M+) NSCLC Patients – A Network Meta-Analysis (NMA) by Mutation Type	2014	Value in Health	EXCLUDED	Not within the field of Psychology and Educational Sciences
419	Petto, H.; Brnabic, A.; Kadziola, Z.; Belger, M.	PRM218 - Application of Simple Imputation Techniques for Missing Pairwise Contrasts from Multi-Arm Trials when Using Frequentist Network Meta Analysis	2015	Value in Health	EXCLUDED	Methodological paper
420	Reason, T.; Dias, S.; Welton, N.	PRM197 - Multi-Level Network Meta-Analysis To Account for Dose-Response and Class Effects	2014	Value in Health	EXCLUDED	Methodological paper
421	Martin, A.; Rizzo, M.; Iheanacho, I.	PRM188 - Faulty Connections: Can Criticisms of Network Meta-Analysis in Nice Submissions Be Avoided?	2013	Value in Health	EXCLUDED	Methodological paper
422	Frewen, Paul A.; Dozois, David J. A.; Joanisse, Marc F.; Neufeld, Richard W. J.	Selective attention to threat versus reward: Meta-analysis and neural-network modeling of the dot-probe task	2008	Clinical Psychology Review	EXCLUDED	Not a network meta-analysis
423	Thakker, D.; Nair, S. R.; Jamdade; Shaikh, S.; Pagada, A.; Oomman, S.; Malik, A.	PCV42 - Statin Use And Risk Of Developing Diabetes: A Network Meta-Analysis	2015	Value in Health	EXCLUDED	Not within the field of Psychology and Educational Sciences
424	Taieb, V.; Pacou, M.; Schroeder, M.; Nielsen, A. T.; Neslusan, C.; Schubert, A.	PDB7 - Bayesian Network Meta-Analysis (NMA) to Assess the Relative Efficacy of Canagliflozin in Patients with Type 2 Diabetes Mellitus (T2DM) Inadequately Controlled with Insulin	2015	Value in Health	EXCLUDED	Not within the field of Psychology and Educational Sciences
425	Pandor, A.; Gomersall, T.; Stevens, J. W.; Wong, R.	PHS7 - Remote monitoring strategies for patients with stable Heart failure: a systematic review and Network meta-analysis	2015	Value in Health	EXCLUDED	Not within the field of Psychology and Educational Sciences
426	Orme, M. E.; Fenici, P.; Lomon, I. Duprat; Wygant, G.; Townsend, R.; Roudaut, M.	PDB8 - A Systematic Review and Network Meta-Analysis of Second-Line Anti-Diabetes Treatments for Those with Type 2 Diabetes Mellitus Inadequately Controlled by Sulfonylurea Monotherapy	2013	Value in Health	EXCLUDED	Not within the field of Psychology and Educational Sciences
427	Pacou, M.; Gauthier, A.; Taieb, V.; Bec, M.; Belhadi, D.; Guillemot, J.	PRM207 - Proposed Checklist for Non-Statisticians To Assess the Quality of A Network Meta-Analysis in the Context of A Nice Submission	2014	Value in Health	EXCLUDED	Methodological paper
428	Odom, D.; Chirila, C.; Sherrill, B.; Wang, J.	PRM143 - Practical issues when conducting network meta-analyses with a limited number of studies	2014	Value in Health	EXCLUDED	Methodological paper
429	Tongbram, V.; Khan, N.; Shah, D.; Fortier, K. J.; Hawkins, N.	PND12 - The efficacy and tolerability of perampanel compared to other adjunctive recently approved anti-epileptic drugs (AEDS) for the treatment of refractory partial onset seizures: A systematic review and bayesian network meta-analysis (NMA)	2013	Value in Health	EXCLUDED	Not within the field of Psychology and Educational Sciences
430	Mealing, S.; Ghement, I.; Ali, S.; Hawkins, N.; Scott, D. A.; Lescrauwaet, B.; Thursz, M.; Lampertico, P.; Mantovani, L.; Morais, E.; Bjork, S.; Bregman, B.; Cucherat, M.	PGI3 - Do you need to account for baseline viral load when assessing the relative efficacy of interventions for treatment naïve hbeag positive chronic hepatitis b (chb) patients? results from unadjusted and adjusted network meta-analyses (nma)	2013	Value in Health	EXCLUDED	Not within the field of Psychology and Educational Sciences
431	Coromina, Lluís; Coenders, Germà	Reliability and validity of egocentered network data collected via web: A meta-analysis of multilevel multitrait multimethod studies	2006	Social Networks	EXCLUDED	Not a network meta-analysis
432	Karabis, A.; Jansen, J. P.; Lindner, L.	PRM91 - Network Meta-Analysis with Fractional Polynomials for Repeated Trough FEV1 Measures in COPD: Aclidinium Bromide 400 μG Bid Versus Tiotropium 18 μG QD	2013	Value in Health	EXCLUDED	Not within the field of Psychology and Educational Sciences
433	Makai, P.; intHout, J.; Grutters, J. P.; Deinum, J.; Jenniskens, K.; Wilt, GJ van der	PCV22 - Network Meta-Analysis of Various Treatment Strategies in Resistant Hypertension	2015	Value in Health	EXCLUDED	Not within the field of Psychology and Educational Sciences
434	Cohen, A. T.; Batson, S.; Hamilton, M.; Masseria, C.; Mitchell, S.; Phatak, H.	PCV15 - Comparison Of Apixaban, Dabigatran, Rivaroxaban, And Edoxaban In The Acute Treatment And Prevention Of Venous Thromboembolism: Systematic Review And Network Meta-Analysis	2015	Value in Health	EXCLUDED	Not within the field of Psychology and Educational Sciences
435	Brown, S. T.; Cameron, C.; Grima, D. T.; Wells, G.	PRM123 - A microsoft-excel based tool for running and critically appraising simple network meta-analyses using winbugs – an overview and application	2014	Value in Health	EXCLUDED	Methodological paper
436	Sanden, S. Van; Diels, J.; Guillon, P.; Nielsen, A. T.	PDB12 - Bayesian Network Meta-Analysis (Nma) to Assess Relative Efficacy of Canagliflozin (Cana) Versus Glucagon-Like Peptide-1 (Glp-1) Agonists in Dual and Triple Therapy In Patients with type 2 Diabetes Mellitus (T2dm)	2015	Value in Health	EXCLUDED	Not within the field of Psychology and Educational Sciences
437	Pooley, N.; Chadda, S.; Madrigal, A. M.; Kuessner, D.; Posthumus, J.	PRS4 - A Network Meta-Analysis Comparing the Efficacy And Safety of Ceftobiprole and Selected Comparators in the Treatment of Hospital-Acquired Pneumonia	2014	Value in Health	EXCLUDED	Not within the field of Psychology and Educational Sciences
438	Achana, F.; Dequen, P.; Gray, L.; Cooper, N. J.; Abrams, K. R.; Owen, R. K.	PRM191 - Network Meta-Analysis of Multiple Outcomes: A Simulation Study and Application	2013	Value in Health	EXCLUDED	Methodological paper
439	Coyle, D.; Coyle, K.; Cameron, C.; Lee, K. M.; Kelly, S.; Steiner, S.; Wells, G.	MO2 - Benefits From Incorporating Network Meta-Analysis Within Stratified Cost-Effectiveness Analysis	2014	Value in Health	EXCLUDED	Methodological paper
440	Fonseca, T.; Lungershausen, J.; Wallenstein, G.; Stammberger, U.; Bertwistle, D.; Griebsch, I.	PCN24 - Treatments for EGFR Mutation Positive NSCLC – A Network Meta-Analysis	2013	Value in Health	EXCLUDED	Not within the field of Psychology and Educational Sciences
441	Higgins, J. P.; Giovane, C. Del; Chaimani, A.; Caldwell, D. M.; Salanti, G.	CP3 - Evaluating the Quality of Evidence from a Network Meta-Analysis	2014	Value in Health	EXCLUDED	Methodological paper
442	Pacou, M.; Taieb, V.; Abrams, K. R.; Diels, J.; Sanden, S. van; Garg, M.; Schroeder, M.; Kaur, V.; Nielsen, A. T. N.; Nuhoho, S.; Neslusan, C.; Hemels, M.	PDB2 - Bayesian Network Meta-Analysis to Assess the Relative Efficacy and Safety of Canagliflozin in Patients with Type 2 Diabetes Mellitus (T2DM) Inadequately Controlled on Metformin and Sulphonylurea (MET+SU)	2013	Value in Health	EXCLUDED	Not within the field of Psychology and Educational Sciences
443	Kayaniyil, S.; Lozano-Ortega, G.; Bennett, H.; Johnsson, K.; Shaunik, A.; Grandy, S.; Kartman, B.	PDB4 - Exenatide Once Weekly Plus Metformin for the Treatment of Type 2 Diabetes Mellitus: A Network Meta-Analysis of Randomised Controlled Trials	2015	Value in Health	EXCLUDED	Not within the field of Psychology and Educational Sciences
444	Burnett, H.; Cope, S.; Vieira, M. C.; Sagkriotis, A.; Senni, M.; Deschaseaux, C.	CV1 - The Importance of Treatment Classifications that Account for Concomitant Treatments in the Context of a Network Meta-Analysis Comparing Pharmacological Treatments for Chronic Heart Failure	2014	Value in Health	EXCLUDED	Not within the field of Psychology and Educational Sciences
445	Regnier, S. A.; Malcolm, W. A.	PSS7 - Efficacy Comparison of Anti-Vegf and Laser Photocoagulation in the Treatment of Visual Impairment due to Diabetic Macular Edema: a Systematic Review and Network Meta-Analysis	2015	Value in Health	EXCLUDED	Not within the field of Psychology and Educational Sciences
446	Bounthavong, M.; Bae, Y. H.; Devine, B.; Veenstra, D. L.	PGI18 - A Cost-utility analysis of Biologics for moderate-to-severe Crohn’s disease: evidence synthesis using a Bayesian Network meta-analysis	2015	Value in Health	EXCLUDED	Not within the field of Psychology and Educational Sciences
447	Lopez-Lopez, J. A.; Sterne, J.; Bodalia, P. N.; Bryden, P. A.; Davies, P.; Okoli, G. N.; Thom, H.; Caldwell, D. M.; Dias, S.; Eaton, D.; Higgins, J.; Hollingworth, W.; Salisbury, C.; Savovic, J.; Sofat, R.; Stephens-Boal, A.; Welton, N. J.; Hingorani, A.	PCV4 - Network Meta-Analysis of Oral Anticoagulants for Primary Prevention, Treatment and Secondary Prevention of Venous Thromboembolic Disease, and for Prevention of Stroke in Atrial Fibrillation	2015	Value in Health	EXCLUDED	Not within the field of Psychology and Educational Sciences
448	Keeney, E.; Alfirevic, Z.; Caldwell, D. M.; Dowswell, T.; Dias, S.; Jones, L.; Navaratnam, K.; Welton, N. J.	PIH6 - labour induction with prostaglandins: what works best? A systematic review, network meta-analysis and cost-effectiveness analysis	2014	Value in Health	EXCLUDED	Not within the field of Psychology and Educational Sciences
449	Chambers, J.; Naci, H.; Wouters, O.; Pyo, J.; Gunjal, S.; Kennedy, I.; Hoey, M.; Winn, A.; Neumann, P. J.	PRM121 - A Systematic Review Of The Methodological Quality Of Network Meta-Analyses	2015	Value in Health	EXCLUDED	Methodological paper
450	Batson, S.; Greenall, G.	PRM221 - Network Meta-Analysis for Health Technology Submissions Worldwide: A Report Checklist for Network Meta Analysis Best Practices Globally	2015	Value in Health	EXCLUDED	Methodological paper
451	Ortuño, Felipe; Gómez, Jose; Ojeda, Natalia; Guillen-Grima, Francisco; Radúa, Joaquim	Poster #S97 TIME PERCEPTION NETWORKS AND COGNITIVE DYSFUNCTION IN SCHIZOPHRENIA: A META-ANALYSIS	2014	Schizophrenia Research	EXCLUDED	Not a network meta-analysis
452	Schmidt, H.; Nehmiz, G.	PRM142 - Joint bayesian network meta-analysis for event counts and hazards – comparison of methods and implementations	2014	Value in Health	EXCLUDED	Methodological paper
453	Taieb, V.; Pacou, M.; Schroeder, M.; Schubert, A.; Nielsen, A. T.	PDB5 - Network Meta-Analysis (NMA) to Assess Relative Efficacy Measured as Percentage of Patients Treated to HbA1c Target with Canagliflozin in Patients with Type 2 Diabetes Mellitus (T2DM) Inadequately Controlled on Metformin and Sulphonylurea (MET+SU)	2015	Value in Health	EXCLUDED	Not within the field of Psychology and Educational Sciences
454	Hawkins, N.; Padhiar, A.; Thompson, J.; Scott, D. A.; Eaton, J. N.; Varol, N.; Norrbacka, K.; Boye, K. S.; Nicolay, C.	PDB19 - Assessing Consistency in a Network Meta-Analysis to Compare Once Weekly Dulaglutide Versus Other Glp-1 Receptor Agonists in Patients with Type 2 Diabetes	2014	Value in Health	EXCLUDED	Not a network meta-analysis
455	Bounthavong, M.; Bae, Y. H.; Vanness, D. J.; Kazerooni, R.; Devine, B.	PGI1 - An evaluation of clinical remission and safety among Biologics for moderate-to-severe crohns disease: a Bayesian Network meta-analysis	2015	Value in Health	EXCLUDED	Not a network meta-analysis
456	Silva, M. C. Vieira da; Jansen, J. P.	PRM45 Network Meta-Analysis of Studies with Outcomes at Multiple Time Points Using Fractional Polynomials	2012	Value in Health	EXCLUDED	Methodological paper
457	Smiechowski, B.; Chen, M.; Vieira, M. C.	PSY5 - Comparability Of Trial Populations In Network Meta-Analyses Assessing Biologic Treatments In Moderate To Severe Plaque Psoriasis	2014	Value in Health	EXCLUDED	Not a network meta-analysis
458	Jenkins, D.; Czachorowski, M.; Bujkiewicz, S.; Dequen, P.; Jonsson, P.; Abrams, K. R.	PRM188 - Evaluation of Methods for the Inclusion of Real World Evidence in Network Meta-Analysis – A Case Study in Multiple Sclerosis	2014	Value in Health	EXCLUDED	Methodological paper
459	Aggarwal, S.; Topaloglu, H.; Kumar, S.	PCV12 - Network Meta-Analysis to Assess Comparative Effectiveness of Beta-Blockers in Patients with Heart Failure and Reduced Ejection Fraction	2015	Value in Health	EXCLUDED	Not within the field of Psychology and Educational Sciences
460	Jansen, J. P.; Trikalinos, T.	PRM237 - Multivariate Network Meta-Analysis of Progression Free Survival and Overall Survival	2013	Value in Health	EXCLUDED	Not within the field of Psychology and Educational Sciences
461	Bartmus, T.; Mansmann, U.	PDB11 - A Systematic Review and Network Meta-Analysis Assessing the Effectiveness and Tolerability of Gliptins and Sulfonylureas as Monotherapy in Patients with Type 2 Diabetes Mellitus If Metformin is not Considered Appropriate	2014	Value in Health	EXCLUDED	Not within the field of Psychology and Educational Sciences
462	Lorenzi, M.; Ploug, U. J.; Vega, G.; Jansen, J. P.	PDB9 - Liraglutide vs Other Daily GLP-1 Analogues in People with Type 2 Diabetes: A Network Meta-Analysis	2015	Value in Health	EXCLUDED	Not within the field of Psychology and Educational Sciences
463	Sun, F.; Wu, S.; Chai, S.; Yang, Z.; Yu, K.; Zhan, S.	DB1 - Impact of Glp-1RA on Heart Rate, Blood Pressure and Hypertension Among Type 2 Diabetes: A Systematic Review and Network Meta-Analysis	2014	Value in Health	EXCLUDED	Not within the field of Psychology and Educational Sciences
464	Xin, Y.; Manson, J.; Harbour, R. T.; Wu, O.	PGI1 - Pharmacological Regimens for Eradication of Helicobacter Pylori: An Overview of Systematic Reviews and Network Meta-Analysis	2014	Value in Health	EXCLUDED	Not within the field of Psychology and Educational Sciences
465	Canestaro, W. J.; Forrester, S.; Ho, L.; Devine, B.	PRS5 - Drug Therapy for Treatment of Idiopathic Pulmonary Fibrosis: A Systematic Review And Network Meta-Analysis	2015	Value in Health	EXCLUDED	Not within the field of Psychology and Educational Sciences
466	Karabis, A.; Lindner, L.; Prior, M.	PRS7 - Assessing Non-Inferiority of Aclidinium Bromide 400 mG Bid Versus Tiotropium 18 mG and 5 mG Qd in Patients with Chronic Obstructive Pulmonary Disease (COPD) by Means of a Network Meta-Analysis	2013	Value in Health	EXCLUDED	Not within the field of Psychology and Educational Sciences
467	Kraemer, M.; Ellis, A.; Baldwin, M.; Jansen, J. P.; Capkun-Niggli, G.; Cope, S.	PRS5 Dual Bronchodilation With Indacaterol and Tiotropium in Combination Versus Triple Therapy, Fixed-Dose Combinations, and Monotherapy in COPD – a Network Meta-Analysis of FEV1	2012	Value in Health	EXCLUDED	Not within the field of Psychology and Educational Sciences
468	Stephenson, M.; Fleetwood, K.; Yellowlees, A.	PRM215 - Alternatives To Winbugs for Network Meta–Analysis	2015	Value in Health	EXCLUDED	Methodological paper
469	Jenkins, D.; Martina, R.; Bujkiewicz, S.; Dequen, P.; Abrams, K.	RM6 - Network Meta-Analysis of Biological Response Modifiers in Rheumatoid arthritis Including real World Evidence at Multiple time Points	2015	Value in Health	EXCLUDED	Not within the field of Psychology and Educational Sciences
470	Vieira, M. C.; Cope, S.; Jansen, J. P.	PRM13 - Network meta-analysis of longitudinal data	2013	Value in Health	EXCLUDED	Methodological paper
471	Thompson, J. A.; Heaton, P. C.; Kelton, C. M.	PSY3 - Efficacy Of Phentermine Monotherapy, Topiramate Monotherapy, And Phentermine/Topiramate Combination Therapy On Weight Loss: A Network Meta-Analysis Of Randomized Controlled Trial Data	2014	Value in Health	EXCLUDED	Not within the field of Psychology and Educational Sciences
472	van, Nooten F. E.; Novak, A.; Langham, J.	PIH4 - Feasibility of A Network Meta-Analysis in Endometriosis	2014	Value in Health	EXCLUDED	Methodological paper
473	Diaz, J. P.; Molina, H. Soto; Marquez, M.; Juárez, Y. Escobar	PRM123 - Low-Molecular-Weight Heparin Treatment Of Deep-Vein Thrombosis: A Network Meta-Analysis	2015	Value in Health	EXCLUDED	Not within the field of Psychology and Educational Sciences
474	Mihajlovic, J.; Postma, M. J.	RM5 - Network Meta-Analysis of Survival Data Using Fractional Polynomials – an Example with First Line Metastatic Renal cell cancer Treatments	2015	Value in Health	EXCLUDED	Methodological paper
475	Ren, J.; Wei, L.	PMH1 - Efficacy and Safety of Five New Antidepression Drugs A Network Meta Analysis	2014	Value in Health	EXCLUDED	Not within the field of Psychology and Educational Sciences
476	McCool, R.; Eales, J.; Barata, T.; Arber, M.; Cikalo, M.; Fleetwood, K.; Glanville, J.; Gould, I.; Kauf, T.	PIN17 - Systematic Review and Network Meta-Analysis of Tedizolid for the treatment of acute Bacterial Skin and Skin Structure Infection (Absssi) Due to Methicillin-Resistant Staphylococcus Aureus (Mrsa)	2015	Value in Health	EXCLUDED	Not within the field of Psychology and Educational Sciences
477	Chen, M.; Black, C. M.; Gurunath, S.; Jansen, J. P.; Chaudhary, M. A.; Fan, T.	PGI5 - Network Meta-Analysis of Approved Biologic Interventions for the Maintenance of Response in Ulcerative Colitis	2013	Value in Health	EXCLUDED	Not within the field of Psychology and Educational Sciences
478	Chambers, J. D.; Pyo, J.; Winn, A.; Neumann, P. J.	PRM189 - A systematic review of the network meta-analysis literature	2013	Value in Health	EXCLUDED	Methodological paper
479	Ivanescu, C.; Skaltsa, K.; Heemstra, L.; Engen, A. Van	PRM219 - Dealing with Zero Cells in Sparse Networks in Bayesian Network Meta-Analysis	2013	Value in Health	EXCLUDED	Methodological paper
480	Fogarty, E.; Schmitz, S.; Walsh, C.; Barry, M.	PND4 - Comparing the Efficacy of First and Second Generation Disease-Modifying Therapies for Relapsing-Remitting Multiple Sclerosis: A Network Meta-Analysis	2013	Value in Health	EXCLUDED	Not within the field of Psychology and Educational Sciences
481	Harvey, R. C.; Shields, G. E.; James, A. C.	PMH7 - Antipsychotics for treatment of Pediatric Schizophrenia: a systematic review and network meta-analysis of Symptom control, Weight Gain and discontinuation due to adverse events	2015	Value in Health	EXCLUDED	Not within the field of Psychology and Educational Sciences
482	Thom, H.; Lu, G.	PRM253 - Rapid and Automated Test for Connectedness of Evidence Networks in Network Meta Analysis	2015	Value in Health	EXCLUDED	Methodological paper
483	Dawoud, D.; Fenu, E.; Wonderling, D.; O’Mahony, R.; Pursey, N.; Cobb, J.; Amiel, S. A.; Higgins, B.	CE1 - Basal Insulin Regimens: Systematic Review, Network Meta-Analysis, and Cost - Utility Analysis for the National Institute For Health and Care Excellence (Nice) Clinical Guideline on Type 1 Diabetes Mellitus in Adults	2015	Value in Health	EXCLUDED	Not within the field of Psychology and Educational Sciences
484	Bouwmeester, W.; Beurden-Tan, C. van; Bennison, C.; Heeg, B.	PRM131 - The Proportional Odds Model Is More Efficient Than The Multinomial Logistic Model For Network Meta-Analyses Of Ordered Outcomes	2014	Value in Health	EXCLUDED	Methodological paper
485	Tawfik, A.; Pechlivanoglou, P.; Bielecki, J.; Krahn, M. D.	PCV17 - Systematic Review And Network Meta-Analysis Of All Agents For Stroke Prevention In Patients With Atrial Fibrillation	2014	Value in Health	EXCLUDED	Not within the field of Psychology and Educational Sciences
486	Zhao, X.; Wu, W.	PGI6 - 14 Day-sequential, concomitant, and Hybrid Therapies for first-line Helicobacter Pylori (H. PYLORI) eradication: a Network meta-analysis	2015	Value in Health	EXCLUDED	Not within the field of Psychology and Educational Sciences
487	Stevens, J. W.; Harvey, R. C.; Johnson, M.; Khunti, K.	PDB21 - Preventing the Progression to Type 2 Diabetes Mellitus in Adults at High Risk: A Systematic Review And Network Meta-Analysis of Lifestyle, Pharmacological and Surgical Interventions	2014	Value in Health	EXCLUDED	Not within the field of Psychology and Educational Sciences
488	Parks, D. C.; Lee, K.; Dabbous, O.; Lin, X.; Cockle, S.; Stanford, R.; Alfonso-Cristancho, R.	PRM127 - Empirical Estimation Of Statistical Power And Minimum Number Of Studies Needed For A Network Meta-Analysis	2015	Value in Health	EXCLUDED	Methodological paper
489	Owen, R. K.; Tincello, D. G.; Bujkiewicz, S.; Abrams, K.	PUK2 - Comparative Efficacy of Interventions for Overactive Bladder Syndrome: A Systematic Review And Network Meta-Analysis	2015	Value in Health	EXCLUDED	Not within the field of Psychology and Educational Sciences
490	Vieira, M. C.; Ellis, A. G.; Lowy, A.; Deschaseaux, C.; Jansen, J. P.	PCV12 Efficacy of Heart Failure Pharmacological Treatment Classes and Combinations: Network Meta-Analyses	2012	Value in Health	EXCLUDED	Not within the field of Psychology and Educational Sciences
491	Chen, M.; Black, C. M.; Gurunath, S.; Jansen, J. P.; Chaudhary, M. A.; Fan, T.	PGI4 - Network Meta-Analysis of Approved Biologic Interventions for the Induction of Response in Ulcerative Colitis	2013	Value in Health	EXCLUDED	Not within the field of Psychology and Educational Sciences
492	Mills, E.; Kanters, S.; Thorlund, K.	PRM211 - The effects of excluding treatments from network meta-analysis	2013	Value in Health	EXCLUDED	Methodological paper
493	Chambers, J. D.; Gunjal, S. S.; Winn, A.; Kennedy, I. R.; Hoey, M. G.; Pyo, J.	PRM114 - Are industry funded network meta-analyses lower quality?	2014	Value in Health	EXCLUDED	Methodological paper
494	Janssen, K. J.; Higashi, K.; Jansen, J.; Doering, G.; Elborn, S.; Calado, F.; Sagkriotis, A.; Angyalosi, G.; Balp, M. M.	PND7 - Efficacy of Inhaled Antibiotics in CF Patients with Chronic P. Aeruginosa Infection: A Network Meta-Analysis	2013	Value in Health	EXCLUDED	Not within the field of Psychology and Educational Sciences
495	Janssen, K. J.; Medic, G.; Broglio, K.; Bergman, G.; Berry, S.; Sabater, F. J.; Sennfalt, K.	PMS4 Comparing the Efficacy and Safety of Biologics for the Treatment of Rheumatoid Arthritis Patients: A Network Meta-Analysis	2012	Value in Health	EXCLUDED	Not within the field of Psychology and Educational Sciences
496	Van, Sanden S.; Diels, J.; Van, Laer J.; Hemels, M.	PMS3 - Network Meta-Analysis With Baseline Risk Adjustment To Assess The Relative Efficacy Of Ustekinumab In Adult Patients With Active Psoriatic Arthritis	2014	Value in Health	EXCLUDED	Not within the field of Psychology and Educational Sciences
497	Mills, E. J.; Nachega, J.; Lester, R.; Thorlund, K.; Ioannidis, J.; Linnemayr, S.; Gross, R.; Calderone, Y.; Amico, R.; Thirumurthy, H.; Pearson, C.; Remien, R.; Mbuagbaw, L.; Thabane, L.; Chung, M.; Wilson, I.; Liu, A.; Uthman, O.; Ford, N.	PIN113 - Adherence Interventions to Improve Adherence to Antiretroviral Therapy in Low Income Settings: An Individual Patient Data Network Meta-Analysis	2013	Value in Health	EXCLUDED	Not within the field of Psychology and Educational Sciences
498	Bryden, P. A.; Quigley, J.; Scott, D. A.; Kuwabara, H.; Cerri, K.	PIN4 - The Relative Efficacy and Safety of Simeprevir and Telaprevir in Treatment-Naïve Hepatitis C Infected Patients in a Japanese Population – A Bayesian Network Meta-Analysis	2013	Value in Health	EXCLUDED	Not within the field of Psychology and Educational Sciences
499	Cope, S.; Vieira, M. C.; Jansen, J. P.	PRM12 - Network meta-analysis of survival data. the value of reconstructing data from published Kaplan-Meier curves	2013	Value in Health	EXCLUDED	Methodological paper
500	Regnier, S.; Bezlyak, V.	PSS1 - Efficacy of Treatments for Macular Oedema Secondary to Branch Retinal Vein Occlusion: A Network Meta-Analysis	2014	Value in Health	EXCLUDED	Not within the field of Psychology and Educational Sciences
501	LeReun, C.; Neophytou, I.; Vries, R. De; Diamantopoulos, A.; Pompen, M.	PMS6 A Network Meta-analysis of Biologic Treatments in TNF-IR Rheumatoid Arthritis Patients	2011	Value in Health	EXCLUDED	Not within the field of Psychology and Educational Sciences
502	Karabis, A.; Lindner, L.; Mocarski, M.; Bouwmeester, W.; Karakurum, C.; Prior, M.; Bergman, G.	PRS4 Comparative Efficacy of Aclidinium Bromide 400 Mcg Bid Versus Tiotropium 18 Mcg and 5 Mcg QD as Maintenance Bronchodilator Treatment to Relieve Symptoms in Adult Patients With Chronic Obstructive Pulmonary Disease (COPD): A Network Meta-Analysis	2012	Value in Health	EXCLUDED	Not within the field of Psychology and Educational Sciences
503	Siddiqui, M. K.; Gupta, J.; Bhutani, M.; Sehgal, M.	PSY3 OPIOIDS IN NON-MALIGNANT PAIN: ARE THEY EQUIVALENT IN SAFETY PROFILE? A NETWORK META-ANALYSIS	2011	Value in Health	EXCLUDED	Not within the field of Psychology and Educational Sciences
504	Romyen, C.; Chaiyakunapruk, N.; Permsuwan, U.	PCV4 Comparative Effectiveness Research of Fondaparinux and Enoxaparin in St-Elevated Acute Coronary Syndrome Patients Receiving Fibrinolytic Therapy: A Network Meta-Analysis	2012	Value in Health	EXCLUDED	Not within the field of Psychology and Educational Sciences
505	Dewilde, S.; Eaton, J.; Hawkins, N. S.	PCV20 THE EFFICACY OF CLOPIDOGREL VERSUS THE COMBINATION OF LOW DOSE ASPIRIN PLUS EXTENDED-RELEASE DIPYRIDAMOLE IN PREVENTING SERIOUS VASCULAR EVENTS: A NETWORK META-ANALYSIS	2009	Value in Health	EXCLUDED	Not within the field of Psychology and Educational Sciences
506	Scott, D.; Boye, K. S.; Timlin, L.; Best, J. H.; Clark, J.	PDB8 A Network Meta Analysis to Compare Glycaemic Control in Patients with Type 2 Diabetes Treated with Exenatide Once Weekly or Liraglutide	2011	Value in Health	EXCLUDED	Not within the field of Psychology and Educational Sciences
507	Senior, E.; Dedeken, P.; Naci, H.	PND2 Dopamine Agonists and Dyskinesia in Advanced Parkinson's Disease: A Network Meta-Analysis of Rotigotine, Pramipexole and Ropinirole As Adjunct Therapy to Levodopa	2012	Value in Health	EXCLUDED	Not within the field of Psychology and Educational Sciences
508	Alam, M.; Briggs, A.	DA1 Artificial Neural Network Meta-Models in Cost-Effectiveness analysis of intensive Blood-Glucose Control: A Case Study Applied to the UK prospective Diabetes Study (UKPDS) Individual Patient outcome Simulation Model	2011	Value in Health	EXCLUDED	Methodological paper
509	Goring, S.; Ghement, I.; Kalsekar, A.; L'Italien, G.; Levy, A.	MT1 Impact of the Choice of Prior Distribution on relative Effect Sizes Using Bayesian Network Meta-Analysis	2011	Value in Health	EXCLUDED	Methodological paper
510	Mazumder, D.; Arora, A.; Bhutani, M. K.; Pathak, P.; Siddiqui, M. K.	PCV1 Angiotensin Receptor Blockers and the Risk of Myocardial Infarction: Network Meta-Analysis and Probability Ranking	2012	Value in Health	EXCLUDED	Not within the field of Psychology and Educational Sciences
511	Cope, S.; Jansen, J. P.	PRM50 Meta-Regression Models to Address Heterogeneity and Inconsistency in Network Meta-Analysis of Survival Outcomes	2012	Value in Health	EXCLUDED	Methodological paper
512	Owen, R. K.; Abrams, K.; Tincello, D. G.	PRM69 Network Meta-Analysis of Interventions for Overactive Bladder and Detrusor Instability – a Hierarchical Modelling Approach	2012	Value in Health	EXCLUDED	Not within the field of Psychology and Educational Sciences
513	Buckley, F.; Ogale, S.; Dejonckheere, F.; Jansen, J. P.	PMS64 Comparative Efficacy of Tocilizumab and aTNF Biologic Monotherapies on Patient Reported Outcomes (PROs) in RA Patients Who Have Shown an Inadequate Response to Conventional DMARDs (DMARD-IR): A Network Meta-Analysis	2012	Value in Health	EXCLUDED	Not within the field of Psychology and Educational Sciences
514	Thorlund, K.; Mills, E.	PRM148 Sample Size and Power Considerations in Network Meta-Analysis	2012	Value in Health	EXCLUDED	Methodological paper
515	Ortuño, Felipe; Guillen, Francisco; Gomez, Jose; Lopez, Pilar; Molero, Patricio; Pla, Jorge	DYSFUNTIONAL NEURAL NETWORKS OF TIMING IN SCHIZOPHRENIA: AN ALE META-ANALYSIS	2010	Schizophrenia Research	EXCLUDED	Not a network meta-analysis
516	Gómez, Jose Antonio; Ortuño, Felipe; Guillen-Grima, Francisco; Vallejo, Maria	Poster #257 DYSFUNCTIONAL NEURAL NETWORKS OF TIME PERCEPTION IN SCHIZOPHRENIA DURING COGNITIVE TASK: AN ALE-META-ANALYSIS	2012	Schizophrenia Research	EXCLUDED	Not a network meta-analysis
517	Roskell, N. S.; Setyawan, J.; Zimovetz, E.; Hodgkins, P.	PMH5 Systematic Review and Network Meta-Analysis of Treatments Used for Attention Deficit Hyperactivity Disorder (ADHD)	2012	Value in Health	EXCLUDED	Not within the field of Psychology and Educational Sciences
518	Jansen, J. P.; Cope, S.	PRM2 Network Meta-Analysis of Individual and Aggregate Level Data	2012	Value in Health	EXCLUDED	Methodological paper
519	Lee, K.; Shukla, V.; Coyle, D.; Wells, G.	DR3 Establishment of an Innovative Collaborative Between the Drug Safety and Effectiveness Network in Canada and ISPOR for Application and Development of Network Meta-Analysis	2012	Value in Health	EXCLUDED	Not within the field of Psychology and Educational Sciences
520	Medic, G.; Karabis, A.; Borrill, J.; Worrall, J.; Bergman, G.	PIN5 Efficacy of Ceftaroline Fosamil and Other Intravenous Antibiotics in the Treatment of Community-Acquired Pneumonia (CAP): A Network Meta-Analysis (NMA)	2012	Value in Health	EXCLUDED	Not within the field of Psychology and Educational Sciences
521	Medic, G.; Karabis, A.; Borrill, J.; Worrall, J.; Bergman, G.	PIN7 Efficacy of Ceftaroline Fosamil and Other Intravenous Antibiotics in the Treatment of Complicated Skin and Soft Tissue Infections (CSSTI): A Network Meta-Analysis (NMA)	2012	Value in Health	EXCLUDED	Not within the field of Psychology and Educational Sciences
522	Dequen, P.; Kelly, S.; Abrams, K.	PIH4 Network Meta-Analysis of Pharmacological Interventions to Prevent Venous Thromboembolism Following Elective Knee and Hip Replacement Surgery: Why Extend the Network?	2012	Value in Health	EXCLUDED	Not within the field of Psychology and Educational Sciences
523	Hawkins, N.; Laws, A. J.; Kendall, R. M.	PHP110 Review and Comparison of Different National Guidelines on the Implementation of Network Meta-Analysis	2012	Value in Health	EXCLUDED	Methodological paper
524	Jindal, R.; Gupta, J.; Arora, A.; Kaur, M.; Kumar, R.; Kaushik, P.	PDB7 Network Meta-Analysis of Fixed Dose Combination Therapies for the First-Line Treatment of Type 2 Diabetes Mellitus	2012	Value in Health	EXCLUDED	Not within the field of Psychology and Educational Sciences
525	Cope, S.; Silva, M. C. Vieira da; Jansen, J. P.	PRM49 How to Present the Probability of Being the Best Treatment in the Context of a Bayesian Network Meta-Analysis of Parametric Survival Curves?	2012	Value in Health	EXCLUDED	Methodological paper

## Sheet: ERIC
ERIC: 34 entries found
ID	Author	Publication Year	Title	Decision	Reason
1	Cope, Shannon; Chan, Keith; Jansen, Jeroen P.	2020	Multivariate Network Meta-Analysis of Survival Function Parameters	EXCLUDED	Methodological paper
2	Noma, Hisashi; Gosho, Masahiko; Ishii, Ryota; Oba, Koji; Furukawa, Toshi A.	2020	Outlier Detection and Influence Diagnostics in Network Meta-Analysis	EXCLUDED	Methodological paper
3	Seo, Michael; Furukawa, Toshi A.; Veroniki, Areti Angeliki; Pillinger, Toby; Tomlinson, Anneka; Salanti, Georgia; Cipriani, Andrea; Efthimiou, Orestis	2021	The Kilim Plot: A Tool for Visualizing Network Meta-Analysis Results for Multiple Outcomes	EXCLUDED	Methodological paper
4	Seide, Svenja E.; Jensen, Katrin; Kieser, Meinhard	2021	Utilizing Radar Graphs in the Visualization of Simulation and Estimation Results in Network Meta-Analysis	EXCLUDED	Methodological paper
5	Moulin, Thiago C.; Amaral, Olavo B.	2020	Using Collaboration Networks to Identify Authorship Dependence in Meta-Analysis Results	EXCLUDED	Methodological paper
6	Leahy, Joy; Walsh, Cathal	2019	Assessing the Impact of a Matching-Adjusted Indirect Comparison in a Bayesian Network Meta-Analysis	EXCLUDED	Methodological paper
7	Pedder, Hugo; Dias, Sofia; Bennetts, Margherita; Boucher, Martin; Welton, Nicky J.	2019	Modelling Time-Course Relationships with Multiple Treatments: Model-Based Network Meta-Analysis for Continuous Summary Outcomes	EXCLUDED	Methodological paper
8	Thom, Howard; White, Ian R.; Welton, Nicky J.; Lu, Guobing	2019	Automated Methods to Test Connectedness and Quantify Indirectness of Evidence in Network Meta-Analysis	EXCLUDED	Methodological paper
9	Shih, Ming-Chieh; Tu, Yu-Kang	2019	Evaluating Network Meta-Analysis and Inconsistency Using Arm-Parameterized Model in Structural Equation Modeling	EXCLUDED	Methodological paper
10	Seide, Svenja E.; Jensen, Katrin; Kieser, Meinhard	2020	A Comparison of Bayesian and Frequentist Methods in Random-Effects Network Meta-Analysis of Binary Data	EXCLUDED	Methodological paper
11	Efthimiou, Orestis; White, Ian R.	2020	The Dark Side of the Force: Multiplicity Issues in Network Meta-Analysis and How to Address Them	EXCLUDED	Methodological paper
12	Pedder, Hugo; Boucher, Martin; Dias, Sofia; Bennetts, Margherita; Welton, Nicky J.	2020	Performance of Model-Based Network Meta-Analysis (MBNMA) of Time-Course Relationships: A Simulation Study	EXCLUDED	Methodological paper
13	Su, Yu-Xuan; Tu, Yu-Kang	2018	Statistical Approaches to Adjusting Weights for Dependent Arms in Network Meta-Analysis	EXCLUDED	Methodological paper
14	Freeman, S. C.; Fisher, D.; Tierney, J. F.; Carpenter, J. R.	2018	A Framework for Identifying Treatment-Covariate Interactions in Individual Participant Data Network Meta-Analysis	EXCLUDED	Methodological paper
15	Saha, Neena; Cutting, Laurie	2019	Exploring the Use of Network Meta-Analysis in Education: Examining the Correlation between ORF and Text Complexity Measures	INCLUDED	Included in the first round
16	Béliveau, Audrey; Goring, Sarah; Platt, Robert W.; Gustafson, Paul	2017	Network Meta-Analysis of Disconnected Networks: How Dangerous Are Random Baseline Treatment Effects?	EXCLUDED	Methodological paper
17	Uhlmann, Lorenz; Jensen, Katrin; Kieser, Meinhard	2017	Bayesian Network Meta-Analysis for Cluster Randomized Trials with Binary Outcomes	EXCLUDED	Methodological paper
18	Jackson, Dan; Veroniki, Areti Angeliki; Law, Martin; Tricco, Andrea C.; Baker, Rose	2017	Paule-Mandel Estimators for Network Meta-Analysis with Random Inconsistency Effects	EXCLUDED	Methodological paper
19	Rücker, Gerta; Schwarzer, Guido	2017	Resolve Conflicting Rankings of Outcomes in Network Meta-Analysis: Partial Ordering of Treatments	EXCLUDED	Methodological paper
20	Zhao, Hong; Hodges, James S.; Carlin, Bradley P.	2017	Diagnostics for Generalized Linear Hierarchical Models in Network Meta-Analysis	EXCLUDED	Methodological paper
21	Donegan, Sarah; Welton, Nicky J.; Tudur Smith, Catrin; D'Alessandro, Umberto; Dias, Sofia	2017	Network Meta-Analysis Including Treatment by Covariate Interactions: Consistency Can Vary across Covariate Values	EXCLUDED	Methodological paper
22	Leahy, Joy; O'Leary, Aisling; Afdhal, Nezam; Gray, Emma; Milligan, Scott; Wehmeyer, Malte H.; Walsh, Cathal	2018	The Impact of Individual Patient Data in a Network Meta-Analysis: An Investigation into Parameter Estimation and Model Selection	EXCLUDED	Methodological paper
23	van Valkenhoef, Gert; Dias, Sofia; Ades, A. E.; Welton, Nicky J.	2016	Automated Generation of Node-splitting Models for Assessment of Inconsistency in Network Meta-analysis	EXCLUDED	Methodological paper
24	Freeman, Suzanne C.; Carpenter, James R.	2017	Bayesian One-Step IPD Network Meta-Analysis of Time-to-Event Data Using Royston-Parmar Models	EXCLUDED	Methodological paper
25	Günhan, Burak Kürsad; Friede, Tim; Held, Leonhard	2018	A Design-by-Treatment Interaction Model for Network Meta-Analysis and Meta-Regression with Integrated Nested Laplace Approximations	EXCLUDED	Methodological paper
26	Welch, Vivian; Ghogomu, Elizabeth; Hossain, Alomgir; Arora, Paul; Cousens, Simon; Gaffey, Michelle; Riddle, Alison; Salam, Rehana; Tugwell, Peter; Bhutta, Zulfiqar; Wells, George A.	2018	PROTOCOL: Mass Deworming for Improving Health and Cognition of Children in Endemic Helminth Areas--A Systematic Review and Individual Participant Data Network Meta-Analysis	EXCLUDED	Not within the field of Psychology and Educational Sciences
27	Schmid, Christopher H.; Trikalinos, Thomas A.; Olkin, Ingram	2014	Bayesian Network Meta-Analysis for Unordered Categorical Outcomes with Incomplete Data	EXCLUDED	Methodological paper
28	Belland, Brian R.; Walker, Andrew E.; Kim, Nam Ju	2017	A Bayesian Network Meta-Analysis to Synthesize the Influence of Contexts of Scaffolding Use on Cognitive Outcomes in STEM Education	INCLUDED	Included in the first round
29	Wrzus, Cornelia; Hanel, Martha; Wagner, Jenny; Neyer, Franz J.	2013	Social Network Changes and Life Events across the Life Span: A Meta-Analysis	EXCLUDED	Not a network meta-analysis
30	Donegan, Sarah; Williamson, Paula; D'Alessandro, Umberto; Tudur Smith, Catrin	2013	Assessing Key Assumptions of Network Meta-Analysis: A Review of Methods	EXCLUDED	Methodological paper
31	Gorman, C. Allen; Meriac, John P.; Overstreet, Benjamin L.; Apodaca, Steven; McIntyre, Ashley L.; Park, Paul; Godbey, Jennifer N.	2012	A Meta-Analysis of the Regulatory Focus Nomological Network: Work-Related Antecedents and Consequences	EXCLUDED	Not a network meta-analysis
32	Cafri, Guy; Banerjee, Samprit; Sedrakyan, Art; Paxton, Liz; Furnes, Ove; Graves, Stephen; Marinac-Dabic, Danica	2015	Meta-Analysis of Survival Curve Data Using Distributed Health Data Networks: Application to Hip Arthroplasty Studies of the International Consortium of Orthopaedic Registries	EXCLUDED	Not within the field of Psychology and Educational Sciences
33	Prado, Jerome; Chadha, Angad; Booth, James R.	2011	The Brain Network for Deductive Reasoning: A Quantitative Meta-Analysis of 28 Neuroimaging Studies	EXCLUDED	Not a network meta-analysis
34	Lavigne, Frederic; Dumercy, Laurent; Darmon, Nelly	2011	Determinants of Multiple Semantic Priming: A Meta-Analysis and Spike Frequency Adaptive Model of a Cortical Network	EXCLUDED	Not a network meta-analysis

## Sheet: Excluded second round
ID (from each Dataset)	Dataset	Author	Title	Decision	Reason
384	SciendeDirect	Taneja, A.; Saharia, P.; Chadha, N.; Rajput, A.; Goel, A.	PND8 - A Network Meta-Analysis on Comparative Efficacy and Safety Of Investigational and Approved Therapies for the Treatment of Narcolepsy	EXCLUDED	Conference proceeding with not enough information (authors were contacted, and they either did not answer, either their research was on an early stage)
233	ProQuest Psychology dataset	Melendez-Torres, GJ;Leijten, P;Knerr, W;Gardner, FEM	OP43 Network meta-analysis of empirically derived component classes in parenting interventions for child conduct disorder	EXCLUDED	Conference proceeding with not enough information (authors were contacted, and they either did not answer, either their research was on an early stage)
42	SciendeDirect	Phalguni, A.; McCool, R.; Wood, H.; Sanderson, A.; Rydevik, G.; Franklin, B.; James, D.	PMH5 Systematic Review and Network Meta-Analysis of Treatments for Schizophrenia	EXCLUDED	Conference proceeding with not enough information (authors were contacted, and they either did not answer, either the e-mail did not exist anymore, either their research was on an early stage)
222	ProQuest Psychology dataset	Miklowitz, David J;Cipriani, Andrea;Goodwin, Guy M	Network meta-analysis: drawing conclusions regarding trials of psychosocial interventions for bipolar disorder	EXCLUDED	Tutorial paper
47	Web of science	Moss-Morris, R; Harrison, AM; Safari, RM; Mercer, T; Norton, S; White, C; van de Linden, M; Thomas, S	Which behavioural and exercise interventions targeting fatigue show the most promise in multiple sclerosis? A systematic review with narrative synthesis and meta-analysis	EXCLUDED	Not a network meta-analysis
45	Web of science	Peat, CM; Berkman, ND; Lohr, KN; Brownley, KA; Bann, CM; Cullen, K; Quattlebaum, MJ; Bulik, CM	Comparative Effectiveness of Treatments for Binge-Eating Disorder: Systematic Review and Network Meta-Analysis	EXCLUDED	Not a network meta-analysis
225	ProQuest Psychology dataset	Qiu, Shi;Lu, Yang;Deng, Linghui;Bao, Yige;Tu, Xiang;Li, Kunjia;Wei, Qiang	Psychosocial interventions to improve quality of life for men with prostate cancer: a network meta-analysis of 31 randomised controlled trials	EXCLUDED	Conference proceeding with not enough information (authors were contacted, and they either did not answer, either the e-mail did not exist anymore, either their research was on an early stage)
193	ProQuest Psychology dataset	Smith, Katharine	Network meta-analysis: a useful tool for comparing different psychological treatments for panic disorder?: COMMENTARY ON… COCHRANE CORNER&lt;xref rid="fns01" ref-type="fn"&gt;<sup>†</sup>&lt;/xref&gt;	EXCLUDED	Methodological paper
2	Web of science	Vedhara, K; Royal, S; Sunger, K; Caldwell, DM; Halliday, V; Taylor, CM; Fairclough, L; Avery, A; Welton, NJ	Effects of non-pharmacological interventions as vaccine adjuvants in humans: a systematic review and network meta-analysis	EXCLUDED	Not within the field of Psychology and Educational Sciences
414	SciendeDirect	Bryden, P. A.; Caldwell, D. M.; Welton, N.; Churchill, R.; Baxter, H.; Lewis, G.; Skapinakis, P.	PMH8A - Network Meta-Analysis of the Relative Efficacy of Pharmacological and Psychological Interventions in Adults with Obsessive Compulsive Disorder	EXCLUDED	Conference proceeding with not enough information (authors were contacted, and they either did not answer, either their research was on an early stage)
Other 19 studies were removed because they were duplicated across datasets:
